# Supplementary material for: A comparative evaluation of data-merging and meta-analysis methods for reconstructing gene-gene interactions
Source: BMC Bioinformatics. 2016 Jun 6;17(Suppl 5):194. doi: 10.1186/s12859-016-1038-1 (PMC4905611; doi:10.1186/s12859-016-1038-1)
Supplement: Supplementary file 3 — Simulations Results based on correlations. The Simulation Results table presents the results obtained on the synthetic data by using correlations as measure of association. (XLSX 1787 kb) [file 12859_2016_1038_MOESM3_ESM.xlsx]

## Sheet: finalResults
Additional file 3 – Simulations Results based on correlations
Network	NumBatches	SampleSize	Tau	AnalysisMethod	SelectionFunction	CorrFunction	metric	average	sd	nTFs	pvalueVSFirst	pvalueVSPrevious
1	50	50	0.1	RMA	uni	pearson	AUCMetric	0.999252	0.000731831	21	1	1
1	50	50	0.1	RMACombat	uni	pearson	AUCMetric	0.99925	0.000737075	21	0.356781	0.356781
1	50	50	0.1	rankProductMethod	uni	pearson	AUCMetric	0.999245	0.000741625	21	0.305564	0.333262
1	50	50	0.1	fixedEffectMethod	uni	pearson	AUCMetric	0.999229	0.000757802	21	0.0797359	0.0437717
1	50	50	0.1	randomEffectMethod	uni	pearson	AUCMetric	0.999229	0.000757802	21	0.0797359	NaN
1	50	50	0.1	frEffectMethod	uni	pearson	AUCMetric	0.999229	0.000757802	21	0.0797359	NaN
1	50	50	0.1	scaling	uni	pearson	AUCMetric	0.999227	0.000767764	21	0.0984309	0.376179
1	50	50	0.1	stoufferMethod	uni	pearson	AUCMetric	0.999227	0.000759133	21	0.0711989	0.461012
1	50	50	0.1	combat	uni	pearson	AUCMetric	0.999225	0.000767571	21	0.0723543	0.296772
1	50	50	0.1	noCorrection	uni	pearson	AUCMetric	0.99921	0.000766882	21	0.0198338	0.054969
1	50	50	0.1	fisherMethod	uni	pearson	AUCMetric	0.999205	0.00079828	21	0.015814	0.393022
1	50	50	0.1	singleDataset	uni	pearson	AUCMetric	0.994634	0.00455721	21	2.98352e-05	3.06065e-05
1	50	50	0.1	SVA	uni	pearson	AUCMetric	0.943292	0.0348165	21	1.82255e-07	2.70069e-07
1	50	50	0.1	random	uni	pearson	AUCMetric	0.513666	0.0567629	21	9.73823e-21	1.14182e-18
1	50	50	0.1	RMACombat	uni	pearson	AUPRMetric	0.942386	0.0414489	21	1	1
1	50	50	0.1	rankProductMethod	uni	pearson	AUPRMetric	0.942273	0.0408894	21	0.430876	0.430876
1	50	50	0.1	RMA	uni	pearson	AUPRMetric	0.942206	0.0416307	21	0.307181	0.468063
1	50	50	0.1	scaling	uni	pearson	AUPRMetric	0.941631	0.0414749	21	0.181486	0.286595
1	50	50	0.1	fixedEffectMethod	uni	pearson	AUPRMetric	0.941516	0.041854	21	0.112718	0.37196
1	50	50	0.1	randomEffectMethod	uni	pearson	AUPRMetric	0.941516	0.041854	21	0.112718	NaN
1	50	50	0.1	frEffectMethod	uni	pearson	AUPRMetric	0.941516	0.041854	21	0.112718	NaN
1	50	50	0.1	combat	uni	pearson	AUPRMetric	0.941483	0.0415814	21	0.0965274	0.459166
1	50	50	0.1	stoufferMethod	uni	pearson	AUPRMetric	0.941246	0.0418732	21	0.0709592	0.259548
1	50	50	0.1	noCorrection	uni	pearson	AUPRMetric	0.940304	0.0418685	21	0.0189334	0.0738917
1	50	50	0.1	fisherMethod	uni	pearson	AUPRMetric	0.93564	0.0535225	21	0.0390349	0.0971674
1	50	50	0.1	singleDataset	uni	pearson	AUPRMetric	0.787933	0.0803604	21	5.43691e-10	4.0008e-09
1	50	50	0.1	SVA	uni	pearson	AUPRMetric	0.653542	0.10858	21	9.50745e-10	0.000467781
1	50	50	0.1	random	uni	pearson	AUPRMetric	0.00585058	0.00275762	21	5.18731e-29	1.61672e-17
1	50	50	0.1	RMA	uni	pearson	pAUCMetric	0.997922	0.00203286	21	1	1
1	50	50	0.1	RMACombat	uni	pearson	pAUCMetric	0.997917	0.00204743	21	0.356781	0.356781
1	50	50	0.1	rankProductMethod	uni	pearson	pAUCMetric	0.997902	0.00206007	21	0.305564	0.333262
1	50	50	0.1	fixedEffectMethod	uni	pearson	pAUCMetric	0.997857	0.00210501	21	0.0797359	0.0437717
1	50	50	0.1	randomEffectMethod	uni	pearson	pAUCMetric	0.997857	0.00210501	21	0.0797359	NaN
1	50	50	0.1	frEffectMethod	uni	pearson	pAUCMetric	0.997857	0.00210501	21	0.0797359	NaN
1	50	50	0.1	scaling	uni	pearson	pAUCMetric	0.997854	0.00213268	21	0.0984309	0.376179
1	50	50	0.1	stoufferMethod	uni	pearson	pAUCMetric	0.997853	0.0021087	21	0.0711989	0.461012
1	50	50	0.1	combat	uni	pearson	pAUCMetric	0.997847	0.00213214	21	0.0723543	0.296772
1	50	50	0.1	noCorrection	uni	pearson	pAUCMetric	0.997807	0.00213023	21	0.0198338	0.054969
1	50	50	0.1	fisherMethod	uni	pearson	pAUCMetric	0.997793	0.00221744	21	0.015814	0.393022
1	50	50	0.1	singleDataset	uni	pearson	pAUCMetric	0.985498	0.0120941	21	2.34343e-05	2.3961e-05
1	50	50	0.1	SVA	uni	pearson	pAUCMetric	0.928491	0.036793	21	1.2911e-08	2.69546e-08
1	50	50	0.1	random	uni	pearson	pAUCMetric	0.502258	0.0201838	21	4.44234e-30	4.67879e-23
1	50	50	0.1	RMACombat	uni	pearson	AFDRMetric	0.966822	0.0277277	21	1	1
1	50	50	0.1	rankProductMethod	uni	pearson	AFDRMetric	0.966768	0.0275311	21	0.451865	0.451865
1	50	50	0.1	RMA	uni	pearson	AFDRMetric	0.966733	0.0277037	21	0.333086	0.474909
1	50	50	0.1	scaling	uni	pearson	AFDRMetric	0.966308	0.0280985	21	0.176779	0.259313
1	50	50	0.1	fixedEffectMethod	uni	pearson	AFDRMetric	0.96628	0.0281579	21	0.133377	0.439649
1	50	50	0.1	randomEffectMethod	uni	pearson	AFDRMetric	0.96628	0.0281579	21	0.133377	NaN
1	50	50	0.1	frEffectMethod	uni	pearson	AFDRMetric	0.96628	0.0281579	21	0.133377	NaN
1	50	50	0.1	combat	uni	pearson	AFDRMetric	0.966202	0.0281664	21	0.103995	0.316053
1	50	50	0.1	stoufferMethod	uni	pearson	AFDRMetric	0.966156	0.0281215	21	0.0945779	0.398108
1	50	50	0.1	noCorrection	uni	pearson	AFDRMetric	0.965497	0.0283162	21	0.0276422	0.0356848
1	50	50	0.1	fisherMethod	uni	pearson	AFDRMetric	0.96304	0.0347323	21	0.0346686	0.109141
1	50	50	0.1	singleDataset	uni	pearson	AFDRMetric	0.869192	0.0597663	21	7.38412e-09	2.5431e-08
1	50	50	0.1	SVA	uni	pearson	AFDRMetric	0.792273	0.068891	21	1.59771e-09	0.00150474
1	50	50	0.1	random	uni	pearson	AFDRMetric	0.0134796	0.0160623	21	7.8805e-30	1.0207e-22
1	50	50	0.1	fisherMethod	uni	pearson	numberOfTargets	40.0476	21.5441	21	1	1
1	50	50	0.1	stoufferMethod	uni	pearson	numberOfTargets	40.0476	21.5441	21	NaN	NaN
1	50	50	0.1	fixedEffectMethod	uni	pearson	numberOfTargets	40.0476	21.5441	21	NaN	NaN
1	50	50	0.1	randomEffectMethod	uni	pearson	numberOfTargets	40.0476	21.5441	21	NaN	NaN
1	50	50	0.1	frEffectMethod	uni	pearson	numberOfTargets	40.0476	21.5441	21	NaN	NaN
1	50	50	0.1	noCorrection	uni	pearson	numberOfTargets	40.0476	21.5441	21	NaN	NaN
1	50	50	0.1	RMA	uni	pearson	numberOfTargets	40.0476	21.5441	21	NaN	NaN
1	50	50	0.1	scaling	uni	pearson	numberOfTargets	40.0476	21.5441	21	NaN	NaN
1	50	50	0.1	combat	uni	pearson	numberOfTargets	40.0476	21.5441	21	NaN	NaN
1	50	50	0.1	RMACombat	uni	pearson	numberOfTargets	40.0476	21.5441	21	NaN	NaN
1	50	50	0.1	random	uni	pearson	numberOfTargets	40.0476	21.5441	21	NaN	NaN
1	50	50	0.1	singleDataset	uni	pearson	numberOfTargets	40.0476	21.5441	21	NaN	NaN
1	50	50	0.1	SVA	uni	pearson	numberOfTargets	40.0476	21.5441	21	NaN	NaN
1	50	50	0.1	rankProductMethod	uni	pearson	numberOfTargets	40.0476	21.5441	21	NaN	NaN
1	50	50	0.1	RMA	uni	spearman	AUCMetric	0.999263	0.000737155	21	1	1
1	50	50	0.1	RMACombat	uni	spearman	AUCMetric	0.999251	0.000745616	21	0.00698081	0.00698081
1	50	50	0.1	rankProductMethod	uni	spearman	AUCMetric	0.999248	0.000754892	21	0.181528	0.411554
1	50	50	0.1	combat	uni	spearman	AUCMetric	0.999236	0.000759867	21	0.0332025	0.0271717
1	50	50	0.1	scaling	uni	spearman	AUCMetric	0.99923	0.000769189	21	0.0244611	0.112225
1	50	50	0.1	fixedEffectMethod	uni	spearman	AUCMetric	0.99923	0.000778556	21	0.0616586	0.479785
1	50	50	0.1	randomEffectMethod	uni	spearman	AUCMetric	0.99923	0.000778556	21	0.0616586	NaN
1	50	50	0.1	frEffectMethod	uni	spearman	AUCMetric	0.99923	0.000778556	21	0.0616586	NaN
1	50	50	0.1	stoufferMethod	uni	spearman	AUCMetric	0.999226	0.000778931	21	0.0455383	0.336976
1	50	50	0.1	noCorrection	uni	spearman	AUCMetric	0.999221	0.000772606	21	0.0193756	0.365139
1	50	50	0.1	fisherMethod	uni	spearman	AUCMetric	0.999035	0.000880248	21	0.00082099	0.00163214
1	50	50	0.1	SVA	uni	spearman	AUCMetric	0.998558	0.00273318	21	0.107179	0.187249
1	50	50	0.1	singleDataset	uni	spearman	AUCMetric	0.993117	0.00564767	21	1.69189e-05	1.97916e-05
1	50	50	0.1	random	uni	spearman	AUCMetric	0.506762	0.0614121	21	3.73495e-20	5.17716e-20
1	50	50	0.1	SVA	uni	spearman	AUPRMetric	0.963576	0.0259673	21	1	1
1	50	50	0.1	RMA	uni	spearman	AUPRMetric	0.942907	0.0424342	21	0.0295066	0.0295066
1	50	50	0.1	rankProductMethod	uni	spearman	AUPRMetric	0.942716	0.0422396	21	0.0266983	0.431017
1	50	50	0.1	RMACombat	uni	spearman	AUPRMetric	0.942106	0.0426151	21	0.0248402	0.284262
1	50	50	0.1	combat	uni	spearman	AUPRMetric	0.941936	0.0423977	21	0.0232722	0.388194
1	50	50	0.1	fixedEffectMethod	uni	spearman	AUPRMetric	0.941647	0.0426857	21	0.0215255	0.26941
1	50	50	0.1	randomEffectMethod	uni	spearman	AUPRMetric	0.941647	0.0426857	21	0.0215255	NaN
1	50	50	0.1	frEffectMethod	uni	spearman	AUPRMetric	0.941647	0.0426857	21	0.0215255	NaN
1	50	50	0.1	scaling	uni	spearman	AUPRMetric	0.941499	0.0420989	21	0.0201125	0.369319
1	50	50	0.1	stoufferMethod	uni	spearman	AUPRMetric	0.941383	0.0418876	21	0.0188337	0.436444
1	50	50	0.1	noCorrection	uni	spearman	AUPRMetric	0.940927	0.0438413	21	0.0211134	0.359123
1	50	50	0.1	fisherMethod	uni	spearman	AUPRMetric	0.931295	0.0437006	21	0.00205702	0.00764919
1	50	50	0.1	singleDataset	uni	spearman	AUPRMetric	0.75067	0.0854817	21	3.94583e-11	7.67519e-12
1	50	50	0.1	random	uni	spearman	AUPRMetric	0.00592899	0.00334798	21	1.34793e-32	8.18931e-21
1	50	50	0.1	RMA	uni	spearman	pAUCMetric	0.997953	0.00204765	21	1	1
1	50	50	0.1	RMACombat	uni	spearman	pAUCMetric	0.997919	0.00207116	21	0.00698081	0.00698081
1	50	50	0.1	rankProductMethod	uni	spearman	pAUCMetric	0.99791	0.00209692	21	0.181528	0.411554
1	50	50	0.1	combat	uni	spearman	pAUCMetric	0.997877	0.00211074	21	0.0332025	0.0271717
1	50	50	0.1	scaling	uni	spearman	pAUCMetric	0.997861	0.00213663	21	0.0244611	0.112225
1	50	50	0.1	fixedEffectMethod	uni	spearman	pAUCMetric	0.99786	0.00216266	21	0.0616586	0.479785
1	50	50	0.1	randomEffectMethod	uni	spearman	pAUCMetric	0.99786	0.00216266	21	0.0616586	NaN
1	50	50	0.1	frEffectMethod	uni	spearman	pAUCMetric	0.99786	0.00216266	21	0.0616586	NaN
1	50	50	0.1	stoufferMethod	uni	spearman	pAUCMetric	0.99785	0.0021637	21	0.0455383	0.336976
1	50	50	0.1	noCorrection	uni	spearman	pAUCMetric	0.997836	0.00214613	21	0.0193756	0.365139
1	50	50	0.1	fisherMethod	uni	spearman	pAUCMetric	0.997319	0.00244513	21	0.00082099	0.00163214
1	50	50	0.1	SVA	uni	spearman	pAUCMetric	0.997067	0.00433936	21	0.149545	0.374822
1	50	50	0.1	singleDataset	uni	spearman	pAUCMetric	0.98173	0.014561	21	1.13108e-05	8.05716e-06
1	50	50	0.1	random	uni	spearman	pAUCMetric	0.500919	0.0302591	21	2.52467e-26	2.27258e-25
1	50	50	0.1	SVA	uni	spearman	AFDRMetric	0.978162	0.0166519	21	1	1
1	50	50	0.1	RMA	uni	spearman	AFDRMetric	0.967051	0.0281845	21	0.0489643	0.0489643
1	50	50	0.1	rankProductMethod	uni	spearman	AFDRMetric	0.966869	0.0284338	21	0.0457799	0.395745
1	50	50	0.1	RMACombat	uni	spearman	AFDRMetric	0.966592	0.0285023	21	0.042924	0.337054
1	50	50	0.1	combat	uni	spearman	AFDRMetric	0.966463	0.0285224	21	0.0411533	0.369894
1	50	50	0.1	fixedEffectMethod	uni	spearman	AFDRMetric	0.966252	0.028972	21	0.0392755	0.234234
1	50	50	0.1	randomEffectMethod	uni	spearman	AFDRMetric	0.966252	0.028972	21	0.0392755	NaN
1	50	50	0.1	frEffectMethod	uni	spearman	AFDRMetric	0.966252	0.028972	21	0.0392755	NaN
1	50	50	0.1	scaling	uni	spearman	AFDRMetric	0.966192	0.0286336	21	0.0373154	0.402464
1	50	50	0.1	stoufferMethod	uni	spearman	AFDRMetric	0.965984	0.0289817	21	0.03547	0.320795
1	50	50	0.1	noCorrection	uni	spearman	AFDRMetric	0.965832	0.029414	21	0.0375728	0.41409
1	50	50	0.1	fisherMethod	uni	spearman	AFDRMetric	0.959574	0.0310228	21	0.00557874	0.00745652
1	50	50	0.1	singleDataset	uni	spearman	AFDRMetric	0.844074	0.0654383	21	1.29822e-09	2.44351e-10
1	50	50	0.1	random	uni	spearman	AFDRMetric	0.00986917	0.014025	21	2.05183e-34	8.23649e-24
1	50	50	0.1	fisherMethod	uni	spearman	numberOfTargets	40.0476	21.5441	21	1	1
1	50	50	0.1	stoufferMethod	uni	spearman	numberOfTargets	40.0476	21.5441	21	NaN	NaN
1	50	50	0.1	fixedEffectMethod	uni	spearman	numberOfTargets	40.0476	21.5441	21	NaN	NaN
1	50	50	0.1	randomEffectMethod	uni	spearman	numberOfTargets	40.0476	21.5441	21	NaN	NaN
1	50	50	0.1	frEffectMethod	uni	spearman	numberOfTargets	40.0476	21.5441	21	NaN	NaN
1	50	50	0.1	noCorrection	uni	spearman	numberOfTargets	40.0476	21.5441	21	NaN	NaN
1	50	50	0.1	RMA	uni	spearman	numberOfTargets	40.0476	21.5441	21	NaN	NaN
1	50	50	0.1	scaling	uni	spearman	numberOfTargets	40.0476	21.5441	21	NaN	NaN
1	50	50	0.1	combat	uni	spearman	numberOfTargets	40.0476	21.5441	21	NaN	NaN
1	50	50	0.1	RMACombat	uni	spearman	numberOfTargets	40.0476	21.5441	21	NaN	NaN
1	50	50	0.1	random	uni	spearman	numberOfTargets	40.0476	21.5441	21	NaN	NaN
1	50	50	0.1	singleDataset	uni	spearman	numberOfTargets	40.0476	21.5441	21	NaN	NaN
1	50	50	0.1	SVA	uni	spearman	numberOfTargets	40.0476	21.5441	21	NaN	NaN
1	50	50	0.1	rankProductMethod	uni	spearman	numberOfTargets	40.0476	21.5441	21	NaN	NaN
1	50	50	0.5	fisherMethod	uni	pearson	AUCMetric	0.998699	0.00120966	21	1	1
1	50	50	0.5	rankProductMethod	uni	pearson	AUCMetric	0.998684	0.00121707	21	0.160635	0.160635
1	50	50	0.5	fixedEffectMethod	uni	pearson	AUCMetric	0.998652	0.00125443	21	0.00108487	0.0100274
1	50	50	0.5	randomEffectMethod	uni	pearson	AUCMetric	0.998652	0.00125443	21	0.00108487	NaN
1	50	50	0.5	frEffectMethod	uni	pearson	AUCMetric	0.998652	0.00125443	21	0.00108487	NaN
1	50	50	0.5	RMACombat	uni	pearson	AUCMetric	0.998635	0.00125319	21	0.00635424	0.221345
1	50	50	0.5	stoufferMethod	uni	pearson	AUCMetric	0.998632	0.00126786	21	0.00132545	0.450478
1	50	50	0.5	scaling	uni	pearson	AUCMetric	0.998615	0.00128556	21	0.000890684	0.00946027
1	50	50	0.5	combat	uni	pearson	AUCMetric	0.99857	0.00133553	21	0.000804057	0.00250304
1	50	50	0.5	RMA	uni	pearson	AUCMetric	0.998459	0.0014126	21	0.000246392	0.00206646
1	50	50	0.5	noCorrection	uni	pearson	AUCMetric	0.988206	0.0135617	21	0.000610237	0.000635206
1	50	50	0.5	singleDataset	uni	pearson	AUCMetric	0.978488	0.0146872	21	9.3517e-07	5.04885e-09
1	50	50	0.5	SVA	uni	pearson	AUCMetric	0.840789	0.104817	21	4.7973e-07	1.52225e-06
1	50	50	0.5	random	uni	pearson	AUCMetric	0.5064	0.0575688	21	1.06128e-20	5.91382e-11
1	50	50	0.5	fisherMethod	uni	pearson	AUPRMetric	0.909585	0.0517645	21	1	1
1	50	50	0.5	rankProductMethod	uni	pearson	AUPRMetric	0.909547	0.0518233	21	0.486641	0.486641
1	50	50	0.5	fixedEffectMethod	uni	pearson	AUPRMetric	0.907275	0.0534485	21	0.00381397	0.00710382
1	50	50	0.5	randomEffectMethod	uni	pearson	AUPRMetric	0.907275	0.0534485	21	0.00381397	NaN
1	50	50	0.5	frEffectMethod	uni	pearson	AUPRMetric	0.907275	0.0534485	21	0.00381397	NaN
1	50	50	0.5	stoufferMethod	uni	pearson	AUPRMetric	0.906264	0.0535796	21	0.00278525	0.0157709
1	50	50	0.5	scaling	uni	pearson	AUPRMetric	0.905613	0.0535461	21	0.00349155	0.0862401
1	50	50	0.5	RMACombat	uni	pearson	AUPRMetric	0.905419	0.0540467	21	0.00780039	0.431822
1	50	50	0.5	combat	uni	pearson	AUPRMetric	0.904123	0.0546788	21	0.00265073	0.173464
1	50	50	0.5	RMA	uni	pearson	AUPRMetric	0.896143	0.0569376	21	2.62476e-05	1.60606e-05
1	50	50	0.5	noCorrection	uni	pearson	AUPRMetric	0.672212	0.110039	21	4.0838e-12	2.7411e-12
1	50	50	0.5	singleDataset	uni	pearson	AUPRMetric	0.596842	0.0971816	21	6.52741e-14	9.33089e-05
1	50	50	0.5	SVA	uni	pearson	AUPRMetric	0.290997	0.179705	21	1.71801e-12	9.11056e-07
1	50	50	0.5	random	uni	pearson	AUPRMetric	0.00557947	0.00337792	21	7.50312e-27	2.92864e-07
1	50	50	0.5	fisherMethod	uni	pearson	pAUCMetric	0.996387	0.00336016	21	1	1
1	50	50	0.5	rankProductMethod	uni	pearson	pAUCMetric	0.996345	0.00338074	21	0.160635	0.160635
1	50	50	0.5	fixedEffectMethod	uni	pearson	pAUCMetric	0.996257	0.00348454	21	0.00108487	0.0100274
1	50	50	0.5	randomEffectMethod	uni	pearson	pAUCMetric	0.996257	0.00348454	21	0.00108487	NaN
1	50	50	0.5	frEffectMethod	uni	pearson	pAUCMetric	0.996257	0.00348454	21	0.00108487	NaN
1	50	50	0.5	RMACombat	uni	pearson	pAUCMetric	0.996209	0.00348109	21	0.00635424	0.221345
1	50	50	0.5	stoufferMethod	uni	pearson	pAUCMetric	0.996201	0.00352184	21	0.00132545	0.450478
1	50	50	0.5	scaling	uni	pearson	pAUCMetric	0.996152	0.00357099	21	0.000890684	0.00946027
1	50	50	0.5	combat	uni	pearson	pAUCMetric	0.996028	0.00370981	21	0.000804057	0.00250304
1	50	50	0.5	RMA	uni	pearson	pAUCMetric	0.995719	0.00392388	21	0.000246392	0.00206646
1	50	50	0.5	noCorrection	uni	pearson	pAUCMetric	0.968687	0.033369	21	0.000285905	0.000294843
1	50	50	0.5	singleDataset	uni	pearson	pAUCMetric	0.951584	0.0294826	21	1.46712e-07	3.33794e-07
1	50	50	0.5	SVA	uni	pearson	pAUCMetric	0.79966	0.111474	21	3.79484e-08	3.94781e-07
1	50	50	0.5	random	uni	pearson	pAUCMetric	0.49676	0.0259041	21	7.20099e-28	8.98128e-11
1	50	50	0.5	fisherMethod	uni	pearson	AFDRMetric	0.947785	0.0355966	21	1	1
1	50	50	0.5	rankProductMethod	uni	pearson	AFDRMetric	0.947518	0.0358089	21	0.342133	0.342133
1	50	50	0.5	fixedEffectMethod	uni	pearson	AFDRMetric	0.946236	0.0368877	21	0.00270864	0.00997435
1	50	50	0.5	randomEffectMethod	uni	pearson	AFDRMetric	0.946236	0.0368877	21	0.00270864	NaN
1	50	50	0.5	frEffectMethod	uni	pearson	AFDRMetric	0.946236	0.0368877	21	0.00270864	NaN
1	50	50	0.5	stoufferMethod	uni	pearson	AFDRMetric	0.945529	0.0371023	21	0.00198802	0.00948067
1	50	50	0.5	RMACombat	uni	pearson	AFDRMetric	0.945162	0.0369468	21	0.00869218	0.320808
1	50	50	0.5	scaling	uni	pearson	AFDRMetric	0.945076	0.0370973	21	0.00240931	0.457767
1	50	50	0.5	combat	uni	pearson	AFDRMetric	0.944119	0.037954	21	0.00177927	0.00399156
1	50	50	0.5	RMA	uni	pearson	AFDRMetric	0.939454	0.039831	21	5.47582e-05	7.14388e-05
1	50	50	0.5	noCorrection	uni	pearson	AFDRMetric	0.788753	0.0852879	21	1.13521e-10	8.51291e-11
1	50	50	0.5	singleDataset	uni	pearson	AFDRMetric	0.731989	0.0822292	21	2.55052e-12	0.000200486
1	50	50	0.5	SVA	uni	pearson	AFDRMetric	0.472298	0.19939	21	4.88162e-10	1.01098e-05
1	50	50	0.5	random	uni	pearson	AFDRMetric	0.00774908	0.0121602	21	2.24029e-30	9.14367e-10
1	50	50	0.5	fisherMethod	uni	pearson	numberOfTargets	40.0476	21.5441	21	1	1
1	50	50	0.5	stoufferMethod	uni	pearson	numberOfTargets	40.0476	21.5441	21	NaN	NaN
1	50	50	0.5	fixedEffectMethod	uni	pearson	numberOfTargets	40.0476	21.5441	21	NaN	NaN
1	50	50	0.5	randomEffectMethod	uni	pearson	numberOfTargets	40.0476	21.5441	21	NaN	NaN
1	50	50	0.5	frEffectMethod	uni	pearson	numberOfTargets	40.0476	21.5441	21	NaN	NaN
1	50	50	0.5	noCorrection	uni	pearson	numberOfTargets	40.0476	21.5441	21	NaN	NaN
1	50	50	0.5	RMA	uni	pearson	numberOfTargets	40.0476	21.5441	21	NaN	NaN
1	50	50	0.5	scaling	uni	pearson	numberOfTargets	40.0476	21.5441	21	NaN	NaN
1	50	50	0.5	combat	uni	pearson	numberOfTargets	40.0476	21.5441	21	NaN	NaN
1	50	50	0.5	RMACombat	uni	pearson	numberOfTargets	40.0476	21.5441	21	NaN	NaN
1	50	50	0.5	random	uni	pearson	numberOfTargets	40.0476	21.5441	21	NaN	NaN
1	50	50	0.5	singleDataset	uni	pearson	numberOfTargets	40.0476	21.5441	21	NaN	NaN
1	50	50	0.5	SVA	uni	pearson	numberOfTargets	40.0476	21.5441	21	NaN	NaN
1	50	50	0.5	rankProductMethod	uni	pearson	numberOfTargets	40.0476	21.5441	21	NaN	NaN
1	50	50	0.5	rankProductMethod	uni	spearman	AUCMetric	0.998647	0.00126253	21	1	1
1	50	50	0.5	fixedEffectMethod	uni	spearman	AUCMetric	0.998617	0.00128693	21	0.0307807	0.0307807
1	50	50	0.5	randomEffectMethod	uni	spearman	AUCMetric	0.998617	0.00128693	21	0.0307807	NaN
1	50	50	0.5	frEffectMethod	uni	spearman	AUCMetric	0.998617	0.00128693	21	0.0307807	NaN
1	50	50	0.5	RMACombat	uni	spearman	AUCMetric	0.998615	0.00127371	21	0.0296149	0.459389
1	50	50	0.5	scaling	uni	spearman	AUCMetric	0.998602	0.00130127	21	0.00760253	0.252885
1	50	50	0.5	stoufferMethod	uni	spearman	AUCMetric	0.9986	0.00131311	21	0.0323813	0.46171
1	50	50	0.5	combat	uni	spearman	AUCMetric	0.998582	0.0013236	21	0.00393374	0.115499
1	50	50	0.5	RMA	uni	spearman	AUCMetric	0.998552	0.00132834	21	0.000404748	0.0632083
1	50	50	0.5	fisherMethod	uni	spearman	AUCMetric	0.998409	0.00146907	21	0.00164308	0.0213957
1	50	50	0.5	noCorrection	uni	spearman	AUCMetric	0.988421	0.0132756	21	0.00061226	0.000730883
1	50	50	0.5	singleDataset	uni	spearman	AUCMetric	0.974131	0.0161892	21	2.50403e-07	4.85423e-10
1	50	50	0.5	SVA	uni	spearman	AUCMetric	0.955798	0.0424175	21	6.73681e-05	0.00604926
1	50	50	0.5	random	uni	spearman	AUCMetric	0.503112	0.0513536	21	1.11477e-21	7.6994e-19
1	50	50	0.5	rankProductMethod	uni	spearman	AUPRMetric	0.907253	0.053279	21	1	1
1	50	50	0.5	fixedEffectMethod	uni	spearman	AUPRMetric	0.905644	0.0539403	21	0.0497053	0.0497053
1	50	50	0.5	randomEffectMethod	uni	spearman	AUPRMetric	0.905644	0.0539403	21	0.0497053	NaN
1	50	50	0.5	frEffectMethod	uni	spearman	AUPRMetric	0.905644	0.0539403	21	0.0497053	NaN
1	50	50	0.5	stoufferMethod	uni	spearman	AUPRMetric	0.905052	0.055103	21	0.0735295	0.266988
1	50	50	0.5	scaling	uni	spearman	AUPRMetric	0.904507	0.054512	21	0.0166248	0.32523
1	50	50	0.5	RMACombat	uni	spearman	AUPRMetric	0.90407	0.0539262	21	0.00432559	0.346936
1	50	50	0.5	combat	uni	spearman	AUPRMetric	0.903754	0.0547059	21	0.00670951	0.390444
1	50	50	0.5	RMA	uni	spearman	AUPRMetric	0.900736	0.055374	21	1.23142e-05	0.00687746
1	50	50	0.5	fisherMethod	uni	spearman	AUPRMetric	0.891493	0.0537056	21	0.0011899	0.0281045
1	50	50	0.5	SVA	uni	spearman	AUPRMetric	0.74528	0.147465	21	3.77772e-05	0.000103108
1	50	50	0.5	noCorrection	uni	spearman	AUPRMetric	0.675716	0.108861	21	5.11632e-12	0.0209903
1	50	50	0.5	singleDataset	uni	spearman	AUPRMetric	0.554405	0.0971963	21	1.1477e-14	3.42724e-07
1	50	50	0.5	random	uni	spearman	AUPRMetric	0.00600146	0.00365543	21	1.91891e-26	4.52743e-17
1	50	50	0.5	rankProductMethod	uni	spearman	pAUCMetric	0.99624	0.00350702	21	1	1
1	50	50	0.5	fixedEffectMethod	uni	spearman	pAUCMetric	0.996158	0.0035748	21	0.0307807	0.0307807
1	50	50	0.5	randomEffectMethod	uni	spearman	pAUCMetric	0.996158	0.0035748	21	0.0307807	NaN
1	50	50	0.5	frEffectMethod	uni	spearman	pAUCMetric	0.996158	0.0035748	21	0.0307807	NaN
1	50	50	0.5	RMACombat	uni	spearman	pAUCMetric	0.996153	0.00353808	21	0.0296149	0.459389
1	50	50	0.5	scaling	uni	spearman	pAUCMetric	0.996116	0.00361465	21	0.00760253	0.252885
1	50	50	0.5	stoufferMethod	uni	spearman	pAUCMetric	0.996111	0.00364752	21	0.0323813	0.46171
1	50	50	0.5	combat	uni	spearman	pAUCMetric	0.996061	0.00367666	21	0.00393374	0.115499
1	50	50	0.5	RMA	uni	spearman	pAUCMetric	0.995978	0.00368983	21	0.000404748	0.0632083
1	50	50	0.5	fisherMethod	uni	spearman	pAUCMetric	0.995579	0.00408074	21	0.00164308	0.0213957
1	50	50	0.5	noCorrection	uni	spearman	pAUCMetric	0.969176	0.0329699	21	0.00030765	0.000372336
1	50	50	0.5	singleDataset	uni	spearman	pAUCMetric	0.942867	0.0321571	21	4.10401e-08	1.32982e-09
1	50	50	0.5	SVA	uni	spearman	pAUCMetric	0.937988	0.0549525	21	3.00455e-05	0.266612
1	50	50	0.5	random	uni	spearman	pAUCMetric	0.499398	0.0273144	21	5.96788e-27	8.57939e-19
1	50	50	0.5	rankProductMethod	uni	spearman	AFDRMetric	0.946119	0.036757	21	1	1
1	50	50	0.5	fixedEffectMethod	uni	spearman	AFDRMetric	0.945037	0.0374376	21	0.0286772	0.0286772
1	50	50	0.5	randomEffectMethod	uni	spearman	AFDRMetric	0.945037	0.0374376	21	0.0286772	NaN
1	50	50	0.5	frEffectMethod	uni	spearman	AFDRMetric	0.945037	0.0374376	21	0.0286772	NaN
1	50	50	0.5	stoufferMethod	uni	spearman	AFDRMetric	0.944693	0.0379886	21	0.051677	0.260661
1	50	50	0.5	scaling	uni	spearman	AFDRMetric	0.944263	0.0379837	21	0.00821584	0.269208
1	50	50	0.5	RMACombat	uni	spearman	AFDRMetric	0.944237	0.0373873	21	0.00829421	0.485518
1	50	50	0.5	combat	uni	spearman	AFDRMetric	0.943892	0.0381625	21	0.0042589	0.323729
1	50	50	0.5	RMA	uni	spearman	AFDRMetric	0.942141	0.0383456	21	8.56796e-05	0.0150702
1	50	50	0.5	fisherMethod	uni	spearman	AFDRMetric	0.936652	0.0372936	21	0.000851786	0.0239829
1	50	50	0.5	SVA	uni	spearman	AFDRMetric	0.844906	0.0914729	21	1.90652e-05	4.05204e-05
1	50	50	0.5	noCorrection	uni	spearman	AFDRMetric	0.791374	0.084359	21	1.33236e-10	0.0122674
1	50	50	0.5	singleDataset	uni	spearman	AFDRMetric	0.698591	0.0850709	21	5.12202e-13	8.37083e-07
1	50	50	0.5	random	uni	spearman	AFDRMetric	0.014059	0.0149671	21	1.40936e-28	9.80152e-20
1	50	50	0.5	fisherMethod	uni	spearman	numberOfTargets	40.0476	21.5441	21	1	1
1	50	50	0.5	stoufferMethod	uni	spearman	numberOfTargets	40.0476	21.5441	21	NaN	NaN
1	50	50	0.5	fixedEffectMethod	uni	spearman	numberOfTargets	40.0476	21.5441	21	NaN	NaN
1	50	50	0.5	randomEffectMethod	uni	spearman	numberOfTargets	40.0476	21.5441	21	NaN	NaN
1	50	50	0.5	frEffectMethod	uni	spearman	numberOfTargets	40.0476	21.5441	21	NaN	NaN
1	50	50	0.5	noCorrection	uni	spearman	numberOfTargets	40.0476	21.5441	21	NaN	NaN
1	50	50	0.5	RMA	uni	spearman	numberOfTargets	40.0476	21.5441	21	NaN	NaN
1	50	50	0.5	scaling	uni	spearman	numberOfTargets	40.0476	21.5441	21	NaN	NaN
1	50	50	0.5	combat	uni	spearman	numberOfTargets	40.0476	21.5441	21	NaN	NaN
1	50	50	0.5	RMACombat	uni	spearman	numberOfTargets	40.0476	21.5441	21	NaN	NaN
1	50	50	0.5	random	uni	spearman	numberOfTargets	40.0476	21.5441	21	NaN	NaN
1	50	50	0.5	singleDataset	uni	spearman	numberOfTargets	40.0476	21.5441	21	NaN	NaN
1	50	50	0.5	SVA	uni	spearman	numberOfTargets	40.0476	21.5441	21	NaN	NaN
1	50	50	0.5	rankProductMethod	uni	spearman	numberOfTargets	40.0476	21.5441	21	NaN	NaN
1	50	50	1	fisherMethod	uni	pearson	AUCMetric	0.997938	0.00190249	21	1	1
1	50	50	1	rankProductMethod	uni	pearson	AUCMetric	0.997815	0.00198688	21	0.00226688	0.00226688
1	50	50	1	fixedEffectMethod	uni	pearson	AUCMetric	0.997769	0.00203912	21	8.90195e-05	0.0502256
1	50	50	1	randomEffectMethod	uni	pearson	AUCMetric	0.997769	0.00203912	21	8.90195e-05	NaN
1	50	50	1	frEffectMethod	uni	pearson	AUCMetric	0.997769	0.00203912	21	8.90195e-05	NaN
1	50	50	1	stoufferMethod	uni	pearson	AUCMetric	0.997668	0.00216627	21	0.000138105	0.00821336
1	50	50	1	scaling	uni	pearson	AUCMetric	0.997652	0.00214325	21	7.23113e-05	0.317038
1	50	50	1	combat	uni	pearson	AUCMetric	0.997545	0.00223232	21	3.6576e-05	4.39609e-05
1	50	50	1	RMACombat	uni	pearson	AUCMetric	0.995438	0.00450029	21	0.00704989	0.0171842
1	50	50	1	RMA	uni	pearson	AUCMetric	0.992052	0.00858508	21	0.0026064	0.00707698
1	50	50	1	singleDataset	uni	pearson	AUCMetric	0.907625	0.035486	21	6.65065e-11	2.32741e-10
1	50	50	1	SVA	uni	pearson	AUCMetric	0.701579	0.126148	21	4.1503e-10	2.82479e-07
1	50	50	1	noCorrection	uni	pearson	AUCMetric	0.587169	0.11767	21	3.39161e-13	0.002174
1	50	50	1	random	uni	pearson	AUCMetric	0.480629	0.0429203	21	1.95444e-23	0.000448608
1	50	50	1	fisherMethod	uni	pearson	AUPRMetric	0.865046	0.079838	21	1	1
1	50	50	1	rankProductMethod	uni	pearson	AUPRMetric	0.857771	0.0821982	21	0.000624969	0.000624969
1	50	50	1	fixedEffectMethod	uni	pearson	AUPRMetric	0.854834	0.082477	21	4.59438e-08	0.0479065
1	50	50	1	randomEffectMethod	uni	pearson	AUPRMetric	0.854834	0.082477	21	4.59438e-08	NaN
1	50	50	1	frEffectMethod	uni	pearson	AUPRMetric	0.854834	0.082477	21	4.59438e-08	NaN
1	50	50	1	stoufferMethod	uni	pearson	AUPRMetric	0.851393	0.0860298	21	5.73059e-07	0.0118871
1	50	50	1	scaling	uni	pearson	AUPRMetric	0.847684	0.0862762	21	2.94959e-08	0.00110151
1	50	50	1	combat	uni	pearson	AUPRMetric	0.841973	0.0882541	21	1.79534e-08	2.87204e-07
1	50	50	1	RMACombat	uni	pearson	AUPRMetric	0.837996	0.085846	21	1.75291e-06	0.132668
1	50	50	1	RMA	uni	pearson	AUPRMetric	0.798619	0.100887	21	3.07686e-09	7.83768e-09
1	50	50	1	noCorrection	uni	pearson	AUPRMetric	0.418137	0.11133	21	9.96389e-18	2.88794e-15
1	50	50	1	singleDataset	uni	pearson	AUPRMetric	0.333001	0.0703966	21	3.86986e-19	0.00247252
1	50	50	1	SVA	uni	pearson	AUPRMetric	0.104979	0.157621	21	8.33935e-16	5.49168e-06
1	50	50	1	random	uni	pearson	AUPRMetric	0.00517854	0.00409285	21	1.52632e-22	0.00465333
1	50	50	1	fisherMethod	uni	pearson	pAUCMetric	0.994272	0.0052847	21	1	1
1	50	50	1	rankProductMethod	uni	pearson	pAUCMetric	0.993932	0.00551912	21	0.00226688	0.00226688
1	50	50	1	fixedEffectMethod	uni	pearson	pAUCMetric	0.993804	0.00566422	21	8.90195e-05	0.0502256
1	50	50	1	randomEffectMethod	uni	pearson	pAUCMetric	0.993804	0.00566422	21	8.90195e-05	NaN
1	50	50	1	frEffectMethod	uni	pearson	pAUCMetric	0.993804	0.00566422	21	8.90195e-05	NaN
1	50	50	1	stoufferMethod	uni	pearson	pAUCMetric	0.993522	0.00601741	21	0.000138105	0.00821336
1	50	50	1	scaling	uni	pearson	pAUCMetric	0.993477	0.00595347	21	7.23113e-05	0.317038
1	50	50	1	combat	uni	pearson	pAUCMetric	0.99318	0.00620088	21	3.6576e-05	4.39609e-05
1	50	50	1	RMACombat	uni	pearson	pAUCMetric	0.989851	0.00816757	21	0.00347739	0.0176563
1	50	50	1	RMA	uni	pearson	pAUCMetric	0.986895	0.00984018	21	0.000137247	6.65907e-05
1	50	50	1	singleDataset	uni	pearson	pAUCMetric	0.849594	0.0460911	21	6.84112e-13	1.03656e-12
1	50	50	1	noCorrection	uni	pearson	pAUCMetric	0.732391	0.0461183	21	1.3485e-17	4.13288e-09
1	50	50	1	SVA	uni	pearson	pAUCMetric	0.662345	0.119323	21	1.71969e-11	0.00591455
1	50	50	1	random	uni	pearson	pAUCMetric	0.490367	0.0204638	21	8.0556e-29	2.94871e-06
1	50	50	1	fisherMethod	uni	pearson	AFDRMetric	0.917912	0.0573759	21	1	1
1	50	50	1	rankProductMethod	uni	pearson	AFDRMetric	0.913556	0.0592823	21	0.00132266	0.00132266
1	50	50	1	fixedEffectMethod	uni	pearson	AFDRMetric	0.911676	0.0597597	21	9.68574e-08	0.0394765
1	50	50	1	randomEffectMethod	uni	pearson	AFDRMetric	0.911676	0.0597597	21	9.68574e-08	NaN
1	50	50	1	frEffectMethod	uni	pearson	AFDRMetric	0.911676	0.0597597	21	9.68574e-08	NaN
1	50	50	1	stoufferMethod	uni	pearson	AFDRMetric	0.909103	0.0633246	21	1.17014e-05	0.0153123
1	50	50	1	scaling	uni	pearson	AFDRMetric	0.906967	0.0629176	21	3.38387e-07	0.00873486
1	50	50	1	combat	uni	pearson	AFDRMetric	0.903596	0.0644433	21	1.62318e-07	9.81028e-07
1	50	50	1	RMACombat	uni	pearson	AFDRMetric	0.90178	0.0629268	21	5.2404e-06	0.188321
1	50	50	1	RMA	uni	pearson	AFDRMetric	0.875854	0.0765027	21	5.71534e-08	1.62022e-07
1	50	50	1	noCorrection	uni	pearson	AFDRMetric	0.627926	0.100893	21	4.71504e-13	3.35086e-11
1	50	50	1	singleDataset	uni	pearson	AFDRMetric	0.499506	0.0793054	21	4.76336e-18	5.36011e-05
1	50	50	1	SVA	uni	pearson	AFDRMetric	0.208946	0.199033	21	1.03245e-13	3.11418e-06
1	50	50	1	random	uni	pearson	AFDRMetric	0.00598405	0.0125341	21	2.62435e-25	8.98281e-05
1	50	50	1	fisherMethod	uni	pearson	numberOfTargets	40.0476	21.5441	21	1	1
1	50	50	1	stoufferMethod	uni	pearson	numberOfTargets	40.0476	21.5441	21	NaN	NaN
1	50	50	1	fixedEffectMethod	uni	pearson	numberOfTargets	40.0476	21.5441	21	NaN	NaN
1	50	50	1	randomEffectMethod	uni	pearson	numberOfTargets	40.0476	21.5441	21	NaN	NaN
1	50	50	1	frEffectMethod	uni	pearson	numberOfTargets	40.0476	21.5441	21	NaN	NaN
1	50	50	1	noCorrection	uni	pearson	numberOfTargets	40.0476	21.5441	21	NaN	NaN
1	50	50	1	RMA	uni	pearson	numberOfTargets	40.0476	21.5441	21	NaN	NaN
1	50	50	1	scaling	uni	pearson	numberOfTargets	40.0476	21.5441	21	NaN	NaN
1	50	50	1	combat	uni	pearson	numberOfTargets	40.0476	21.5441	21	NaN	NaN
1	50	50	1	RMACombat	uni	pearson	numberOfTargets	40.0476	21.5441	21	NaN	NaN
1	50	50	1	random	uni	pearson	numberOfTargets	40.0476	21.5441	21	NaN	NaN
1	50	50	1	singleDataset	uni	pearson	numberOfTargets	40.0476	21.5441	21	NaN	NaN
1	50	50	1	SVA	uni	pearson	numberOfTargets	40.0476	21.5441	21	NaN	NaN
1	50	50	1	rankProductMethod	uni	pearson	numberOfTargets	40.0476	21.5441	21	NaN	NaN
1	50	50	1	rankProductMethod	uni	spearman	AUCMetric	0.997767	0.00203879	21	1	1
1	50	50	1	fisherMethod	uni	spearman	AUCMetric	0.997758	0.0020644	21	0.459023	0.459023
1	50	50	1	fixedEffectMethod	uni	spearman	AUCMetric	0.997689	0.00212649	21	0.00624625	0.191245
1	50	50	1	randomEffectMethod	uni	spearman	AUCMetric	0.997689	0.00212649	21	0.00624625	NaN
1	50	50	1	frEffectMethod	uni	spearman	AUCMetric	0.997689	0.00212649	21	0.00624625	NaN
1	50	50	1	scaling	uni	spearman	AUCMetric	0.99763	0.00218745	21	0.000752232	0.0121243
1	50	50	1	RMACombat	uni	spearman	AUCMetric	0.997613	0.00218162	21	0.000237765	0.166965
1	50	50	1	stoufferMethod	uni	spearman	AUCMetric	0.99761	0.00218948	21	0.00101863	0.465312
1	50	50	1	combat	uni	spearman	AUCMetric	0.997575	0.00224219	21	0.000384929	0.19722
1	50	50	1	RMA	uni	spearman	AUCMetric	0.99728	0.00243792	21	1.71956e-05	1.41719e-05
1	50	50	1	singleDataset	uni	spearman	AUCMetric	0.896028	0.037415	21	2.12536e-11	2.03818e-11
1	50	50	1	SVA	uni	spearman	AUCMetric	0.771713	0.112705	21	5.21566e-09	2.77952e-05
1	50	50	1	noCorrection	uni	spearman	AUCMetric	0.587414	0.116046	21	2.66309e-13	2.99604e-06
1	50	50	1	random	uni	spearman	AUCMetric	0.482164	0.0479531	21	1.125e-22	0.000309242
1	50	50	1	rankProductMethod	uni	spearman	AUPRMetric	0.853942	0.0874962	21	1	1
1	50	50	1	fisherMethod	uni	spearman	AUPRMetric	0.853261	0.088803	21	0.455735	0.455735
1	50	50	1	fixedEffectMethod	uni	spearman	AUPRMetric	0.85002	0.0876725	21	0.0570015	0.300715
1	50	50	1	randomEffectMethod	uni	spearman	AUPRMetric	0.85002	0.0876725	21	0.0570015	NaN
1	50	50	1	frEffectMethod	uni	spearman	AUPRMetric	0.85002	0.0876725	21	0.0570015	NaN
1	50	50	1	stoufferMethod	uni	spearman	AUPRMetric	0.847224	0.0882744	21	0.0114563	0.0143432
1	50	50	1	scaling	uni	spearman	AUPRMetric	0.846517	0.0903221	21	0.00081791	0.361068
1	50	50	1	RMACombat	uni	spearman	AUPRMetric	0.844323	0.0893349	21	0.000232765	0.0302246
1	50	50	1	combat	uni	spearman	AUPRMetric	0.843493	0.0924322	21	0.00028455	0.258352
1	50	50	1	RMA	uni	spearman	AUPRMetric	0.824812	0.101432	21	1.57491e-06	6.72182e-07
1	50	50	1	noCorrection	uni	spearman	AUPRMetric	0.429008	0.117685	21	7.90135e-17	1.25549e-15
1	50	50	1	singleDataset	uni	spearman	AUPRMetric	0.302415	0.0666239	21	9.93025e-19	0.000115528
1	50	50	1	SVA	uni	spearman	AUPRMetric	0.286846	0.159036	21	2.8897e-14	0.329541
1	50	50	1	random	uni	spearman	AUPRMetric	0.00552817	0.00343089	21	1.41712e-21	5.55182e-08
1	50	50	1	rankProductMethod	uni	spearman	pAUCMetric	0.993798	0.0056633	21	1	1
1	50	50	1	fisherMethod	uni	spearman	pAUCMetric	0.993773	0.00573445	21	0.459023	0.459023
1	50	50	1	fixedEffectMethod	uni	spearman	pAUCMetric	0.993579	0.00590691	21	0.00624625	0.191245
1	50	50	1	randomEffectMethod	uni	spearman	pAUCMetric	0.993579	0.00590691	21	0.00624625	NaN
1	50	50	1	frEffectMethod	uni	spearman	pAUCMetric	0.993579	0.00590691	21	0.00624625	NaN
1	50	50	1	scaling	uni	spearman	pAUCMetric	0.993417	0.00607626	21	0.000752232	0.0121243
1	50	50	1	RMACombat	uni	spearman	pAUCMetric	0.99337	0.00606004	21	0.000237765	0.166965
1	50	50	1	stoufferMethod	uni	spearman	pAUCMetric	0.99336	0.0060819	21	0.00101863	0.465312
1	50	50	1	combat	uni	spearman	pAUCMetric	0.993263	0.00622831	21	0.000384929	0.19722
1	50	50	1	RMA	uni	spearman	pAUCMetric	0.992445	0.006772	21	1.71956e-05	1.41719e-05
1	50	50	1	singleDataset	uni	spearman	pAUCMetric	0.835429	0.0464095	21	1.43453e-13	1.2167e-13
1	50	50	1	SVA	uni	spearman	pAUCMetric	0.742591	0.0886874	21	7.6239e-12	4.4247e-05
1	50	50	1	noCorrection	uni	spearman	pAUCMetric	0.731929	0.0456058	21	9.94817e-18	0.246714
1	50	50	1	random	uni	spearman	pAUCMetric	0.494844	0.0224612	21	5.68776e-28	9.62284e-16
1	50	50	1	rankProductMethod	uni	spearman	AFDRMetric	0.910991	0.0628619	21	1	1
1	50	50	1	fisherMethod	uni	spearman	AFDRMetric	0.910985	0.0628492	21	0.499383	0.499383
1	50	50	1	fixedEffectMethod	uni	spearman	AFDRMetric	0.908194	0.0640016	21	0.0211955	0.222878
1	50	50	1	randomEffectMethod	uni	spearman	AFDRMetric	0.908194	0.0640016	21	0.0211955	NaN
1	50	50	1	frEffectMethod	uni	spearman	AFDRMetric	0.908194	0.0640016	21	0.0211955	NaN
1	50	50	1	stoufferMethod	uni	spearman	AFDRMetric	0.906438	0.0655154	21	0.0105423	0.0632979
1	50	50	1	scaling	uni	spearman	AFDRMetric	0.906059	0.0655834	21	0.000301203	0.39911
1	50	50	1	RMACombat	uni	spearman	AFDRMetric	0.904824	0.0651667	21	9.90829e-05	0.0295213
1	50	50	1	combat	uni	spearman	AFDRMetric	0.904211	0.0670946	21	0.000110398	0.22972
1	50	50	1	RMA	uni	spearman	AFDRMetric	0.892263	0.0741608	21	3.25932e-06	3.98791e-06
1	50	50	1	noCorrection	uni	spearman	AFDRMetric	0.63648	0.102304	21	1.91983e-12	1.74884e-11
1	50	50	1	SVA	uni	spearman	AFDRMetric	0.4778	0.159238	21	4.95772e-12	7.706e-05
1	50	50	1	singleDataset	uni	spearman	AFDRMetric	0.466389	0.0774709	21	2.05027e-18	0.370745
1	50	50	1	random	uni	spearman	AFDRMetric	0.0118575	0.0182545	21	1.13476e-23	9.3434e-17
1	50	50	1	fisherMethod	uni	spearman	numberOfTargets	40.0476	21.5441	21	1	1
1	50	50	1	stoufferMethod	uni	spearman	numberOfTargets	40.0476	21.5441	21	NaN	NaN
1	50	50	1	fixedEffectMethod	uni	spearman	numberOfTargets	40.0476	21.5441	21	NaN	NaN
1	50	50	1	randomEffectMethod	uni	spearman	numberOfTargets	40.0476	21.5441	21	NaN	NaN
1	50	50	1	frEffectMethod	uni	spearman	numberOfTargets	40.0476	21.5441	21	NaN	NaN
1	50	50	1	noCorrection	uni	spearman	numberOfTargets	40.0476	21.5441	21	NaN	NaN
1	50	50	1	RMA	uni	spearman	numberOfTargets	40.0476	21.5441	21	NaN	NaN
1	50	50	1	scaling	uni	spearman	numberOfTargets	40.0476	21.5441	21	NaN	NaN
1	50	50	1	combat	uni	spearman	numberOfTargets	40.0476	21.5441	21	NaN	NaN
1	50	50	1	RMACombat	uni	spearman	numberOfTargets	40.0476	21.5441	21	NaN	NaN
1	50	50	1	random	uni	spearman	numberOfTargets	40.0476	21.5441	21	NaN	NaN
1	50	50	1	singleDataset	uni	spearman	numberOfTargets	40.0476	21.5441	21	NaN	NaN
1	50	50	1	SVA	uni	spearman	numberOfTargets	40.0476	21.5441	21	NaN	NaN
1	50	50	1	rankProductMethod	uni	spearman	numberOfTargets	40.0476	21.5441	21	NaN	NaN
1	50	20	0.1	RMA	uni	pearson	AUCMetric	0.99906	0.000938826	21	1	1
1	50	20	0.1	RMACombat	uni	pearson	AUCMetric	0.999048	0.000959968	21	0.165948	0.165948
1	50	20	0.1	rankProductMethod	uni	pearson	AUCMetric	0.999043	0.000961939	21	0.291958	0.414104
1	50	20	0.1	combat	uni	pearson	AUCMetric	0.999028	0.000984631	21	0.0948269	0.130516
1	50	20	0.1	noCorrection	uni	pearson	AUCMetric	0.999016	0.000995547	21	0.0521844	0.1916
1	50	20	0.1	fixedEffectMethod	uni	pearson	AUCMetric	0.999016	0.000998522	21	0.0921804	0.484392
1	50	20	0.1	randomEffectMethod	uni	pearson	AUCMetric	0.999016	0.000998522	21	0.0921804	NaN
1	50	20	0.1	frEffectMethod	uni	pearson	AUCMetric	0.999016	0.000998522	21	0.0921804	NaN
1	50	20	0.1	stoufferMethod	uni	pearson	AUCMetric	0.99901	0.000995225	21	0.0529619	0.223487
1	50	20	0.1	scaling	uni	pearson	AUCMetric	0.999007	0.00100165	21	0.0531996	0.297537
1	50	20	0.1	fisherMethod	uni	pearson	AUCMetric	0.999002	0.00102011	21	0.0929261	0.389244
1	50	20	0.1	singleDataset	uni	pearson	AUCMetric	0.971101	0.0159497	21	3.11822e-08	2.84202e-08
1	50	20	0.1	SVA	uni	pearson	AUCMetric	0.935849	0.0366586	21	6.33282e-08	0.000167686
1	50	20	0.1	random	uni	pearson	AUCMetric	0.503935	0.0622023	21	4.81887e-20	1.82788e-18
1	50	20	0.1	RMA	uni	pearson	AUPRMetric	0.932592	0.0447296	21	1	1
1	50	20	0.1	RMACombat	uni	pearson	AUPRMetric	0.932315	0.0455174	21	0.389902	0.389902
1	50	20	0.1	rankProductMethod	uni	pearson	AUPRMetric	0.932308	0.0438586	21	0.437152	0.497668
1	50	20	0.1	noCorrection	uni	pearson	AUPRMetric	0.931874	0.0461467	21	0.26808	0.396791
1	50	20	0.1	combat	uni	pearson	AUPRMetric	0.931577	0.0459865	21	0.19993	0.379487
1	50	20	0.1	fixedEffectMethod	uni	pearson	AUPRMetric	0.930541	0.0460428	21	0.0655858	0.0499609
1	50	20	0.1	randomEffectMethod	uni	pearson	AUPRMetric	0.930541	0.0460428	21	0.0655858	NaN
1	50	20	0.1	frEffectMethod	uni	pearson	AUPRMetric	0.930541	0.0460428	21	0.0655858	NaN
1	50	20	0.1	stoufferMethod	uni	pearson	AUPRMetric	0.930332	0.0455941	21	0.0584874	0.291193
1	50	20	0.1	scaling	uni	pearson	AUPRMetric	0.930297	0.0455195	21	0.0974422	0.477463
1	50	20	0.1	fisherMethod	uni	pearson	AUPRMetric	0.930082	0.0459277	21	0.0580021	0.419356
1	50	20	0.1	SVA	uni	pearson	AUPRMetric	0.695627	0.117707	21	2.30787e-08	3.09333e-08
1	50	20	0.1	singleDataset	uni	pearson	AUPRMetric	0.511107	0.102647	21	1.11457e-15	9.67632e-05
1	50	20	0.1	random	uni	pearson	AUPRMetric	0.00669419	0.00413666	21	5.0429e-28	7.52397e-16
1	50	20	0.1	RMA	uni	pearson	pAUCMetric	0.99739	0.00260785	21	1	1
1	50	20	0.1	RMACombat	uni	pearson	pAUCMetric	0.997356	0.00266658	21	0.165948	0.165948
1	50	20	0.1	rankProductMethod	uni	pearson	pAUCMetric	0.997342	0.00267205	21	0.291958	0.414104
1	50	20	0.1	combat	uni	pearson	pAUCMetric	0.997299	0.00273509	21	0.0948269	0.130516
1	50	20	0.1	noCorrection	uni	pearson	pAUCMetric	0.997268	0.00276541	21	0.0521844	0.1916
1	50	20	0.1	fixedEffectMethod	uni	pearson	pAUCMetric	0.997266	0.00277367	21	0.0921804	0.484392
1	50	20	0.1	randomEffectMethod	uni	pearson	pAUCMetric	0.997266	0.00277367	21	0.0921804	NaN
1	50	20	0.1	frEffectMethod	uni	pearson	pAUCMetric	0.997266	0.00277367	21	0.0921804	NaN
1	50	20	0.1	stoufferMethod	uni	pearson	pAUCMetric	0.997251	0.00276451	21	0.0529619	0.223487
1	50	20	0.1	scaling	uni	pearson	pAUCMetric	0.997242	0.00278237	21	0.0531996	0.297537
1	50	20	0.1	fisherMethod	uni	pearson	pAUCMetric	0.997227	0.00283365	21	0.0929261	0.389244
1	50	20	0.1	singleDataset	uni	pearson	pAUCMetric	0.935872	0.0320737	21	5.58295e-09	4.90689e-09
1	50	20	0.1	SVA	uni	pearson	pAUCMetric	0.920418	0.0445332	21	4.78073e-08	0.0775436
1	50	20	0.1	random	uni	pearson	pAUCMetric	0.506657	0.033406	21	3.36754e-25	1.18772e-21
1	50	20	0.1	RMA	uni	pearson	AFDRMetric	0.960103	0.0329023	21	1	1
1	50	20	0.1	rankProductMethod	uni	pearson	AFDRMetric	0.959742	0.0333425	21	0.381905	0.381905
1	50	20	0.1	RMACombat	uni	pearson	AFDRMetric	0.959677	0.0339783	21	0.256512	0.467995
1	50	20	0.1	noCorrection	uni	pearson	AFDRMetric	0.959416	0.0339893	21	0.196061	0.383701
1	50	20	0.1	combat	uni	pearson	AFDRMetric	0.959183	0.034443	21	0.14877	0.361196
1	50	20	0.1	fixedEffectMethod	uni	pearson	AFDRMetric	0.958633	0.0347524	21	0.0791388	0.063816
1	50	20	0.1	randomEffectMethod	uni	pearson	AFDRMetric	0.958633	0.0347524	21	0.0791388	NaN
1	50	20	0.1	frEffectMethod	uni	pearson	AFDRMetric	0.958633	0.0347524	21	0.0791388	NaN
1	50	20	0.1	fisherMethod	uni	pearson	AFDRMetric	0.958574	0.0343844	21	0.0861112	0.420968
1	50	20	0.1	stoufferMethod	uni	pearson	AFDRMetric	0.958398	0.0346418	21	0.0590193	0.305759
1	50	20	0.1	scaling	uni	pearson	AFDRMetric	0.958298	0.0347999	21	0.0764042	0.382806
1	50	20	0.1	SVA	uni	pearson	AFDRMetric	0.823739	0.0694958	21	6.11663e-08	1.00679e-07
1	50	20	0.1	singleDataset	uni	pearson	AFDRMetric	0.665946	0.0910978	21	8.1871e-14	1.25514e-05
1	50	20	0.1	random	uni	pearson	AFDRMetric	0.0203007	0.0213119	21	4.3484e-29	1.63442e-18
1	50	20	0.1	fisherMethod	uni	pearson	numberOfTargets	40.0476	21.5441	21	1	1
1	50	20	0.1	stoufferMethod	uni	pearson	numberOfTargets	40.0476	21.5441	21	NaN	NaN
1	50	20	0.1	fixedEffectMethod	uni	pearson	numberOfTargets	40.0476	21.5441	21	NaN	NaN
1	50	20	0.1	randomEffectMethod	uni	pearson	numberOfTargets	40.0476	21.5441	21	NaN	NaN
1	50	20	0.1	frEffectMethod	uni	pearson	numberOfTargets	40.0476	21.5441	21	NaN	NaN
1	50	20	0.1	noCorrection	uni	pearson	numberOfTargets	40.0476	21.5441	21	NaN	NaN
1	50	20	0.1	RMA	uni	pearson	numberOfTargets	40.0476	21.5441	21	NaN	NaN
1	50	20	0.1	scaling	uni	pearson	numberOfTargets	40.0476	21.5441	21	NaN	NaN
1	50	20	0.1	combat	uni	pearson	numberOfTargets	40.0476	21.5441	21	NaN	NaN
1	50	20	0.1	RMACombat	uni	pearson	numberOfTargets	40.0476	21.5441	21	NaN	NaN
1	50	20	0.1	random	uni	pearson	numberOfTargets	40.0476	21.5441	21	NaN	NaN
1	50	20	0.1	singleDataset	uni	pearson	numberOfTargets	40.0476	21.5441	21	NaN	NaN
1	50	20	0.1	SVA	uni	pearson	numberOfTargets	40.0476	21.5441	21	NaN	NaN
1	50	20	0.1	rankProductMethod	uni	pearson	numberOfTargets	40.0476	21.5441	21	NaN	NaN
1	50	20	0.1	RMACombat	uni	spearman	AUCMetric	0.99903	0.000992048	21	1	1
1	50	20	0.1	RMA	uni	spearman	AUCMetric	0.999029	0.000998591	21	0.444069	0.444069
1	50	20	0.1	combat	uni	spearman	AUCMetric	0.999018	0.00101825	21	0.192132	0.282396
1	50	20	0.1	rankProductMethod	uni	spearman	AUCMetric	0.999011	0.00102317	21	0.241156	0.37405
1	50	20	0.1	scaling	uni	spearman	AUCMetric	0.999004	0.00101414	21	0.0553722	0.337104
1	50	20	0.1	noCorrection	uni	spearman	AUCMetric	0.998996	0.00104948	21	0.0346964	0.336702
1	50	20	0.1	fixedEffectMethod	uni	spearman	AUCMetric	0.998986	0.00104671	21	0.0759505	0.352625
1	50	20	0.1	randomEffectMethod	uni	spearman	AUCMetric	0.998986	0.00104671	21	0.0759505	NaN
1	50	20	0.1	frEffectMethod	uni	spearman	AUCMetric	0.998986	0.00104671	21	0.0759505	NaN
1	50	20	0.1	stoufferMethod	uni	spearman	AUCMetric	0.998958	0.00106236	21	0.0415733	0.101595
1	50	20	0.1	fisherMethod	uni	spearman	AUCMetric	0.997461	0.00207666	21	1.49497e-05	8.18508e-06
1	50	20	0.1	SVA	uni	spearman	AUCMetric	0.992678	0.0109793	21	0.00766204	0.0300225
1	50	20	0.1	singleDataset	uni	spearman	AUCMetric	0.960222	0.0192033	21	3.34448e-09	2.19532e-07
1	50	20	0.1	random	uni	spearman	AUCMetric	0.497918	0.0457424	21	8.52259e-23	1.068e-21
1	50	20	0.1	SVA	uni	spearman	AUPRMetric	0.934763	0.0456364	21	1	1
1	50	20	0.1	RMA	uni	spearman	AUPRMetric	0.931772	0.0464412	21	0.40754	0.40754
1	50	20	0.1	noCorrection	uni	spearman	AUPRMetric	0.931313	0.0468033	21	0.394316	0.291959
1	50	20	0.1	RMACombat	uni	spearman	AUPRMetric	0.931149	0.0462223	21	0.388797	0.443541
1	50	20	0.1	combat	uni	spearman	AUPRMetric	0.930898	0.0467822	21	0.381771	0.38667
1	50	20	0.1	rankProductMethod	uni	spearman	AUPRMetric	0.930621	0.0458784	21	0.374126	0.420291
1	50	20	0.1	scaling	uni	spearman	AUPRMetric	0.929665	0.0460409	21	0.345243	0.240006
1	50	20	0.1	fixedEffectMethod	uni	spearman	AUPRMetric	0.929113	0.0472591	21	0.33312	0.3485
1	50	20	0.1	randomEffectMethod	uni	spearman	AUPRMetric	0.929113	0.0472591	21	0.33312	NaN
1	50	20	0.1	frEffectMethod	uni	spearman	AUPRMetric	0.929113	0.0472591	21	0.33312	NaN
1	50	20	0.1	stoufferMethod	uni	spearman	AUPRMetric	0.928781	0.047132	21	0.320924	0.372884
1	50	20	0.1	fisherMethod	uni	spearman	AUPRMetric	0.858427	0.0715275	21	3.85128e-05	3.69852e-07
1	50	20	0.1	singleDataset	uni	spearman	AUPRMetric	0.420061	0.0930917	21	1.03568e-17	6.13655e-20
1	50	20	0.1	random	uni	spearman	AUPRMetric	0.00561428	0.00311465	21	5.91197e-28	3.51957e-15
1	50	20	0.1	RMACombat	uni	spearman	pAUCMetric	0.997306	0.00275569	21	1	1
1	50	20	0.1	RMA	uni	spearman	pAUCMetric	0.997302	0.00277386	21	0.444069	0.444069
1	50	20	0.1	combat	uni	spearman	pAUCMetric	0.997273	0.00282848	21	0.192132	0.282396
1	50	20	0.1	rankProductMethod	uni	spearman	pAUCMetric	0.997254	0.00284214	21	0.241156	0.37405
1	50	20	0.1	scaling	uni	spearman	pAUCMetric	0.997233	0.00281707	21	0.0553722	0.337104
1	50	20	0.1	noCorrection	uni	spearman	pAUCMetric	0.997211	0.00291522	21	0.0346964	0.336702
1	50	20	0.1	fixedEffectMethod	uni	spearman	pAUCMetric	0.997183	0.00290753	21	0.0759505	0.352625
1	50	20	0.1	randomEffectMethod	uni	spearman	pAUCMetric	0.997183	0.00290753	21	0.0759505	NaN
1	50	20	0.1	frEffectMethod	uni	spearman	pAUCMetric	0.997183	0.00290753	21	0.0759505	NaN
1	50	20	0.1	stoufferMethod	uni	spearman	pAUCMetric	0.997107	0.00295099	21	0.0415733	0.101595
1	50	20	0.1	fisherMethod	uni	spearman	pAUCMetric	0.992946	0.00576849	21	1.49497e-05	8.18508e-06
1	50	20	0.1	SVA	uni	spearman	pAUCMetric	0.988228	0.0133409	21	0.00227402	0.0549813
1	50	20	0.1	singleDataset	uni	spearman	pAUCMetric	0.914403	0.0364364	21	3.34238e-10	9.44362e-10
1	50	20	0.1	random	uni	spearman	pAUCMetric	0.501477	0.0192857	21	5.13311e-30	9.37332e-23
1	50	20	0.1	SVA	uni	spearman	AFDRMetric	0.963882	0.0233714	21	1	1
1	50	20	0.1	RMA	uni	spearman	AFDRMetric	0.959467	0.0341278	21	0.279044	0.279044
1	50	20	0.1	RMACombat	uni	spearman	AFDRMetric	0.95914	0.0342105	21	0.265142	0.263763
1	50	20	0.1	rankProductMethod	uni	spearman	AFDRMetric	0.959091	0.0339885	21	0.264116	0.480354
1	50	20	0.1	noCorrection	uni	spearman	AFDRMetric	0.959086	0.0344595	21	0.263746	0.498165
1	50	20	0.1	combat	uni	spearman	AFDRMetric	0.95896	0.0347301	21	0.259066	0.427822
1	50	20	0.1	scaling	uni	spearman	AFDRMetric	0.958263	0.0344761	21	0.230073	0.0651368
1	50	20	0.1	fixedEffectMethod	uni	spearman	AFDRMetric	0.958111	0.0347854	21	0.227763	0.42281
1	50	20	0.1	randomEffectMethod	uni	spearman	AFDRMetric	0.958111	0.0347854	21	0.227763	NaN
1	50	20	0.1	frEffectMethod	uni	spearman	AFDRMetric	0.958111	0.0347854	21	0.227763	NaN
1	50	20	0.1	stoufferMethod	uni	spearman	AFDRMetric	0.95773	0.034407	21	0.210886	0.272847
1	50	20	0.1	fisherMethod	uni	spearman	AFDRMetric	0.91173	0.0538795	21	7.35143e-05	3.82581e-06
1	50	20	0.1	singleDataset	uni	spearman	AFDRMetric	0.587217	0.0889208	21	1.42653e-15	1.12697e-17
1	50	20	0.1	random	uni	spearman	AFDRMetric	0.0126114	0.0123116	21	7.18121e-33	2.01626e-18
1	50	20	0.1	fisherMethod	uni	spearman	numberOfTargets	40.0476	21.5441	21	1	1
1	50	20	0.1	stoufferMethod	uni	spearman	numberOfTargets	40.0476	21.5441	21	NaN	NaN
1	50	20	0.1	fixedEffectMethod	uni	spearman	numberOfTargets	40.0476	21.5441	21	NaN	NaN
1	50	20	0.1	randomEffectMethod	uni	spearman	numberOfTargets	40.0476	21.5441	21	NaN	NaN
1	50	20	0.1	frEffectMethod	uni	spearman	numberOfTargets	40.0476	21.5441	21	NaN	NaN
1	50	20	0.1	noCorrection	uni	spearman	numberOfTargets	40.0476	21.5441	21	NaN	NaN
1	50	20	0.1	RMA	uni	spearman	numberOfTargets	40.0476	21.5441	21	NaN	NaN
1	50	20	0.1	scaling	uni	spearman	numberOfTargets	40.0476	21.5441	21	NaN	NaN
1	50	20	0.1	combat	uni	spearman	numberOfTargets	40.0476	21.5441	21	NaN	NaN
1	50	20	0.1	RMACombat	uni	spearman	numberOfTargets	40.0476	21.5441	21	NaN	NaN
1	50	20	0.1	random	uni	spearman	numberOfTargets	40.0476	21.5441	21	NaN	NaN
1	50	20	0.1	singleDataset	uni	spearman	numberOfTargets	40.0476	21.5441	21	NaN	NaN
1	50	20	0.1	SVA	uni	spearman	numberOfTargets	40.0476	21.5441	21	NaN	NaN
1	50	20	0.1	rankProductMethod	uni	spearman	numberOfTargets	40.0476	21.5441	21	NaN	NaN
1	50	20	0.5	rankProductMethod	uni	pearson	AUCMetric	0.998455	0.00138607	21	1	1
1	50	20	0.5	fisherMethod	uni	pearson	AUCMetric	0.99842	0.00144599	21	0.0567695	0.0567695
1	50	20	0.5	fixedEffectMethod	uni	pearson	AUCMetric	0.998403	0.00145005	21	0.0938287	0.312426
1	50	20	0.5	randomEffectMethod	uni	pearson	AUCMetric	0.998403	0.00145005	21	0.0938287	NaN
1	50	20	0.5	frEffectMethod	uni	pearson	AUCMetric	0.998403	0.00145005	21	0.0938287	NaN
1	50	20	0.5	stoufferMethod	uni	pearson	AUCMetric	0.998387	0.00148422	21	0.0354445	0.266014
1	50	20	0.5	RMACombat	uni	pearson	AUCMetric	0.998376	0.00144925	21	0.0579456	0.388396
1	50	20	0.5	scaling	uni	pearson	AUCMetric	0.998368	0.00148973	21	0.0598483	0.40923
1	50	20	0.5	combat	uni	pearson	AUCMetric	0.998316	0.00152723	21	0.0105483	0.0011427
1	50	20	0.5	RMA	uni	pearson	AUCMetric	0.99825	0.00152427	21	0.000714471	0.0121367
1	50	20	0.5	noCorrection	uni	pearson	AUCMetric	0.986814	0.0152435	21	0.000647435	0.000723905
1	50	20	0.5	singleDataset	uni	pearson	AUCMetric	0.917966	0.0317443	21	9.30529e-11	2.42278e-11
1	50	20	0.5	SVA	uni	pearson	AUCMetric	0.83615	0.117979	21	1.76083e-06	0.0021649
1	50	20	0.5	random	uni	pearson	AUCMetric	0.476606	0.0496871	21	2.10907e-22	4.14992e-11
1	50	20	0.5	rankProductMethod	uni	pearson	AUPRMetric	0.894434	0.0577923	21	1	1
1	50	20	0.5	fisherMethod	uni	pearson	AUPRMetric	0.894344	0.0584462	21	0.464042	0.464042
1	50	20	0.5	fixedEffectMethod	uni	pearson	AUPRMetric	0.89294	0.0582787	21	0.119685	0.134596
1	50	20	0.5	randomEffectMethod	uni	pearson	AUPRMetric	0.89294	0.0582787	21	0.119685	NaN
1	50	20	0.5	frEffectMethod	uni	pearson	AUPRMetric	0.89294	0.0582787	21	0.119685	NaN
1	50	20	0.5	stoufferMethod	uni	pearson	AUPRMetric	0.892238	0.0582491	21	0.0803053	0.260925
1	50	20	0.5	scaling	uni	pearson	AUPRMetric	0.890074	0.0590563	21	0.0202879	0.0341468
1	50	20	0.5	RMACombat	uni	pearson	AUPRMetric	0.888642	0.0606031	21	0.00308773	0.148859
1	50	20	0.5	combat	uni	pearson	AUPRMetric	0.887625	0.0596586	21	0.000437057	0.202458
1	50	20	0.5	RMA	uni	pearson	AUPRMetric	0.881232	0.0608162	21	5.97752e-07	0.000109142
1	50	20	0.5	noCorrection	uni	pearson	AUPRMetric	0.664765	0.119161	21	4.27773e-11	3.16496e-11
1	50	20	0.5	SVA	uni	pearson	AUPRMetric	0.319179	0.228795	21	7.98192e-11	7.44244e-07
1	50	20	0.5	singleDataset	uni	pearson	AUPRMetric	0.29571	0.0865881	21	4.34943e-19	0.342929
1	50	20	0.5	random	uni	pearson	AUPRMetric	0.0052512	0.00307687	21	1.00971e-25	7.07284e-13
1	50	20	0.5	rankProductMethod	uni	pearson	pAUCMetric	0.995709	0.00385021	21	1	1
1	50	20	0.5	fisherMethod	uni	pearson	pAUCMetric	0.99561	0.00401665	21	0.0567695	0.0567695
1	50	20	0.5	fixedEffectMethod	uni	pearson	pAUCMetric	0.995564	0.0040279	21	0.0938287	0.312426
1	50	20	0.5	randomEffectMethod	uni	pearson	pAUCMetric	0.995564	0.0040279	21	0.0938287	NaN
1	50	20	0.5	frEffectMethod	uni	pearson	pAUCMetric	0.995564	0.0040279	21	0.0938287	NaN
1	50	20	0.5	stoufferMethod	uni	pearson	pAUCMetric	0.99552	0.00412283	21	0.0354445	0.266014
1	50	20	0.5	RMACombat	uni	pearson	pAUCMetric	0.995488	0.00402571	21	0.0579456	0.388396
1	50	20	0.5	scaling	uni	pearson	pAUCMetric	0.995466	0.00413815	21	0.0598483	0.40923
1	50	20	0.5	combat	uni	pearson	pAUCMetric	0.995322	0.0042423	21	0.0105483	0.0011427
1	50	20	0.5	RMA	uni	pearson	pAUCMetric	0.995139	0.00423407	21	0.000714471	0.0121367
1	50	20	0.5	noCorrection	uni	pearson	pAUCMetric	0.964819	0.0381189	21	0.000348936	0.000391356
1	50	20	0.5	singleDataset	uni	pearson	pAUCMetric	0.855086	0.047113	21	3.36466e-12	9.9256e-13
1	50	20	0.5	SVA	uni	pearson	pAUCMetric	0.797737	0.126226	21	2.36092e-07	0.0199735
1	50	20	0.5	random	uni	pearson	pAUCMetric	0.49434	0.0199894	21	8.81157e-30	5.90452e-10
1	50	20	0.5	rankProductMethod	uni	pearson	AFDRMetric	0.937291	0.0417293	21	1	1
1	50	20	0.5	fisherMethod	uni	pearson	AFDRMetric	0.937193	0.0420965	21	0.437461	0.437461
1	50	20	0.5	fixedEffectMethod	uni	pearson	AFDRMetric	0.936385	0.0421912	21	0.155665	0.156579
1	50	20	0.5	randomEffectMethod	uni	pearson	AFDRMetric	0.936385	0.0421912	21	0.155665	NaN
1	50	20	0.5	frEffectMethod	uni	pearson	AFDRMetric	0.936385	0.0421912	21	0.155665	NaN
1	50	20	0.5	stoufferMethod	uni	pearson	AFDRMetric	0.935908	0.0423442	21	0.106549	0.261625
1	50	20	0.5	scaling	uni	pearson	AFDRMetric	0.93485	0.0429545	21	0.0460977	0.0743296
1	50	20	0.5	RMACombat	uni	pearson	AFDRMetric	0.934223	0.0433213	21	0.0123475	0.235525
1	50	20	0.5	combat	uni	pearson	AFDRMetric	0.933266	0.0432249	21	0.00188971	0.123297
1	50	20	0.5	RMA	uni	pearson	AFDRMetric	0.929542	0.0435885	21	6.15832e-06	0.000216806
1	50	20	0.5	noCorrection	uni	pearson	AFDRMetric	0.786077	0.0894281	21	4.61815e-10	3.60343e-10
1	50	20	0.5	SVA	uni	pearson	AFDRMetric	0.487099	0.233069	21	5.90464e-09	5.04609e-06
1	50	20	0.5	singleDataset	uni	pearson	AFDRMetric	0.460524	0.0966978	21	7.93172e-17	0.319427
1	50	20	0.5	random	uni	pearson	AFDRMetric	0.0134341	0.0185741	21	2.37323e-28	2.90297e-15
1	50	20	0.5	fisherMethod	uni	pearson	numberOfTargets	40.0476	21.5441	21	1	1
1	50	20	0.5	stoufferMethod	uni	pearson	numberOfTargets	40.0476	21.5441	21	NaN	NaN
1	50	20	0.5	fixedEffectMethod	uni	pearson	numberOfTargets	40.0476	21.5441	21	NaN	NaN
1	50	20	0.5	randomEffectMethod	uni	pearson	numberOfTargets	40.0476	21.5441	21	NaN	NaN
1	50	20	0.5	frEffectMethod	uni	pearson	numberOfTargets	40.0476	21.5441	21	NaN	NaN
1	50	20	0.5	noCorrection	uni	pearson	numberOfTargets	40.0476	21.5441	21	NaN	NaN
1	50	20	0.5	RMA	uni	pearson	numberOfTargets	40.0476	21.5441	21	NaN	NaN
1	50	20	0.5	scaling	uni	pearson	numberOfTargets	40.0476	21.5441	21	NaN	NaN
1	50	20	0.5	combat	uni	pearson	numberOfTargets	40.0476	21.5441	21	NaN	NaN
1	50	20	0.5	RMACombat	uni	pearson	numberOfTargets	40.0476	21.5441	21	NaN	NaN
1	50	20	0.5	random	uni	pearson	numberOfTargets	40.0476	21.5441	21	NaN	NaN
1	50	20	0.5	singleDataset	uni	pearson	numberOfTargets	40.0476	21.5441	21	NaN	NaN
1	50	20	0.5	SVA	uni	pearson	numberOfTargets	40.0476	21.5441	21	NaN	NaN
1	50	20	0.5	rankProductMethod	uni	pearson	numberOfTargets	40.0476	21.5441	21	NaN	NaN
1	50	20	0.5	rankProductMethod	uni	spearman	AUCMetric	0.998413	0.00142915	21	1	1
1	50	20	0.5	RMACombat	uni	spearman	AUCMetric	0.998376	0.00143138	21	0.267214	0.267214
1	50	20	0.5	fixedEffectMethod	uni	spearman	AUCMetric	0.998372	0.00146891	21	0.170289	0.464182
1	50	20	0.5	randomEffectMethod	uni	spearman	AUCMetric	0.998372	0.00146891	21	0.170289	NaN
1	50	20	0.5	frEffectMethod	uni	spearman	AUCMetric	0.998372	0.00146891	21	0.170289	NaN
1	50	20	0.5	stoufferMethod	uni	spearman	AUCMetric	0.998372	0.00145984	21	0.0714814	0.488987
1	50	20	0.5	scaling	uni	spearman	AUCMetric	0.998356	0.00149725	21	0.178694	0.372099
1	50	20	0.5	combat	uni	spearman	AUCMetric	0.998332	0.00149212	21	0.12358	0.0394602
1	50	20	0.5	RMA	uni	spearman	AUCMetric	0.998319	0.00145235	21	0.0831904	0.313749
1	50	20	0.5	fisherMethod	uni	spearman	AUCMetric	0.996882	0.00228099	21	3.27986e-07	2.22001e-06
1	50	20	0.5	noCorrection	uni	spearman	AUCMetric	0.987605	0.0133052	21	0.000302622	0.000753255
1	50	20	0.5	SVA	uni	spearman	AUCMetric	0.941005	0.0554809	21	5.7688e-05	0.000211353
1	50	20	0.5	singleDataset	uni	spearman	AUCMetric	0.900687	0.0346942	21	1.43605e-11	0.000450863
1	50	20	0.5	random	uni	spearman	AUCMetric	0.49082	0.0546087	21	1.9287e-21	7.28354e-18
1	50	20	0.5	rankProductMethod	uni	spearman	AUPRMetric	0.891889	0.059984	21	1	1
1	50	20	0.5	fixedEffectMethod	uni	spearman	AUPRMetric	0.890946	0.0614527	21	0.308811	0.308811
1	50	20	0.5	randomEffectMethod	uni	spearman	AUPRMetric	0.890946	0.0614527	21	0.308811	NaN
1	50	20	0.5	frEffectMethod	uni	spearman	AUPRMetric	0.890946	0.0614527	21	0.308811	NaN
1	50	20	0.5	scaling	uni	spearman	AUPRMetric	0.890166	0.0619302	21	0.278785	0.308929
1	50	20	0.5	RMACombat	uni	spearman	AUPRMetric	0.888661	0.0628588	21	0.159498	0.135096
1	50	20	0.5	stoufferMethod	uni	spearman	AUPRMetric	0.888102	0.060808	21	0.0567637	0.427824
1	50	20	0.5	combat	uni	spearman	AUPRMetric	0.888067	0.0618692	21	0.112547	0.495284
1	50	20	0.5	RMA	uni	spearman	AUPRMetric	0.883667	0.0621245	21	0.0121621	0.013291
1	50	20	0.5	fisherMethod	uni	spearman	AUPRMetric	0.788198	0.080845	21	1.77179e-08	4.37619e-07
1	50	20	0.5	SVA	uni	spearman	AUPRMetric	0.67088	0.192315	21	1.89372e-05	0.00513145
1	50	20	0.5	noCorrection	uni	spearman	AUPRMetric	0.665945	0.116098	21	1.55908e-11	0.455522
1	50	20	0.5	singleDataset	uni	spearman	AUPRMetric	0.238188	0.0752299	21	2.41766e-20	1.77695e-13
1	50	20	0.5	random	uni	spearman	AUPRMetric	0.00561803	0.00281283	21	2.39535e-25	3.48086e-12
1	50	20	0.5	rankProductMethod	uni	spearman	pAUCMetric	0.99559	0.00396987	21	1	1
1	50	20	0.5	RMACombat	uni	spearman	pAUCMetric	0.995489	0.00397605	21	0.267214	0.267214
1	50	20	0.5	fixedEffectMethod	uni	spearman	pAUCMetric	0.995479	0.00408031	21	0.170289	0.464182
1	50	20	0.5	randomEffectMethod	uni	spearman	pAUCMetric	0.995479	0.00408031	21	0.170289	NaN
1	50	20	0.5	frEffectMethod	uni	spearman	pAUCMetric	0.995479	0.00408031	21	0.170289	NaN
1	50	20	0.5	stoufferMethod	uni	spearman	pAUCMetric	0.995477	0.00405511	21	0.0714814	0.488987
1	50	20	0.5	scaling	uni	spearman	pAUCMetric	0.995434	0.00415903	21	0.178694	0.372099
1	50	20	0.5	combat	uni	spearman	pAUCMetric	0.995367	0.00414478	21	0.12358	0.0394602
1	50	20	0.5	RMA	uni	spearman	pAUCMetric	0.995332	0.0040343	21	0.0831904	0.313749
1	50	20	0.5	fisherMethod	uni	spearman	pAUCMetric	0.991339	0.00633608	21	3.27986e-07	2.22001e-06
1	50	20	0.5	noCorrection	uni	spearman	pAUCMetric	0.966534	0.0342944	21	0.000184641	0.0004816
1	50	20	0.5	SVA	uni	spearman	pAUCMetric	0.917834	0.0669368	21	1.27257e-05	0.000348006
1	50	20	0.5	singleDataset	uni	spearman	pAUCMetric	0.829908	0.0485974	21	2.86473e-13	7.13439e-08
1	50	20	0.5	random	uni	spearman	pAUCMetric	0.500449	0.0206543	21	5.65644e-30	2.38236e-18
1	50	20	0.5	rankProductMethod	uni	spearman	AFDRMetric	0.936496	0.042712	21	1	1
1	50	20	0.5	fixedEffectMethod	uni	spearman	AFDRMetric	0.935714	0.0434694	21	0.255505	0.255505
1	50	20	0.5	randomEffectMethod	uni	spearman	AFDRMetric	0.935714	0.0434694	21	0.255505	NaN
1	50	20	0.5	frEffectMethod	uni	spearman	AFDRMetric	0.935714	0.0434694	21	0.255505	NaN
1	50	20	0.5	scaling	uni	spearman	AFDRMetric	0.935234	0.0434494	21	0.260931	0.33039
1	50	20	0.5	RMACombat	uni	spearman	AFDRMetric	0.934627	0.0434027	21	0.207423	0.235138
1	50	20	0.5	stoufferMethod	uni	spearman	AFDRMetric	0.934256	0.0431854	21	0.0695992	0.426299
1	50	20	0.5	combat	uni	spearman	AFDRMetric	0.933917	0.0433458	21	0.120353	0.429434
1	50	20	0.5	RMA	uni	spearman	AFDRMetric	0.931465	0.0431746	21	0.0255037	0.0113845
1	50	20	0.5	fisherMethod	uni	spearman	AFDRMetric	0.869036	0.0607091	21	3.51121e-08	1.18951e-06
1	50	20	0.5	SVA	uni	spearman	AFDRMetric	0.789208	0.142064	21	4.53198e-05	0.00533358
1	50	20	0.5	noCorrection	uni	spearman	AFDRMetric	0.786046	0.0864669	21	2.34644e-10	0.462375
1	50	20	0.5	singleDataset	uni	spearman	AFDRMetric	0.397541	0.0902629	21	3.4047e-18	3.0674e-14
1	50	20	0.5	random	uni	spearman	AFDRMetric	0.0146132	0.0176486	21	1.10937e-27	1.3421e-14
1	50	20	0.5	fisherMethod	uni	spearman	numberOfTargets	40.0476	21.5441	21	1	1
1	50	20	0.5	stoufferMethod	uni	spearman	numberOfTargets	40.0476	21.5441	21	NaN	NaN
1	50	20	0.5	fixedEffectMethod	uni	spearman	numberOfTargets	40.0476	21.5441	21	NaN	NaN
1	50	20	0.5	randomEffectMethod	uni	spearman	numberOfTargets	40.0476	21.5441	21	NaN	NaN
1	50	20	0.5	frEffectMethod	uni	spearman	numberOfTargets	40.0476	21.5441	21	NaN	NaN
1	50	20	0.5	noCorrection	uni	spearman	numberOfTargets	40.0476	21.5441	21	NaN	NaN
1	50	20	0.5	RMA	uni	spearman	numberOfTargets	40.0476	21.5441	21	NaN	NaN
1	50	20	0.5	scaling	uni	spearman	numberOfTargets	40.0476	21.5441	21	NaN	NaN
1	50	20	0.5	combat	uni	spearman	numberOfTargets	40.0476	21.5441	21	NaN	NaN
1	50	20	0.5	RMACombat	uni	spearman	numberOfTargets	40.0476	21.5441	21	NaN	NaN
1	50	20	0.5	random	uni	spearman	numberOfTargets	40.0476	21.5441	21	NaN	NaN
1	50	20	0.5	singleDataset	uni	spearman	numberOfTargets	40.0476	21.5441	21	NaN	NaN
1	50	20	0.5	SVA	uni	spearman	numberOfTargets	40.0476	21.5441	21	NaN	NaN
1	50	20	0.5	rankProductMethod	uni	spearman	numberOfTargets	40.0476	21.5441	21	NaN	NaN
1	50	20	1	fisherMethod	uni	pearson	AUCMetric	0.997004	0.00265042	21	1	1
1	50	20	1	rankProductMethod	uni	pearson	AUCMetric	0.996971	0.00273047	21	0.179374	0.179374
1	50	20	1	fixedEffectMethod	uni	pearson	AUCMetric	0.996926	0.0026829	21	0.196538	0.306452
1	50	20	1	randomEffectMethod	uni	pearson	AUCMetric	0.996926	0.0026829	21	0.196538	NaN
1	50	20	1	frEffectMethod	uni	pearson	AUCMetric	0.996926	0.0026829	21	0.196538	NaN
1	50	20	1	scaling	uni	pearson	AUCMetric	0.996742	0.0028866	21	0.0289617	0.00226758
1	50	20	1	RMACombat	uni	pearson	AUCMetric	0.996577	0.00303396	21	0.00328069	0.00205903
1	50	20	1	stoufferMethod	uni	pearson	AUCMetric	0.996532	0.00309412	21	0.00033988	0.357232
1	50	20	1	combat	uni	pearson	AUCMetric	0.99646	0.00314913	21	0.00148916	0.278015
1	50	20	1	RMA	uni	pearson	AUCMetric	0.994813	0.00503622	21	0.0015673	0.00296916
1	50	20	1	singleDataset	uni	pearson	AUCMetric	0.804079	0.0537055	21	1.30742e-13	1.49895e-13
1	50	20	1	SVA	uni	pearson	AUCMetric	0.738129	0.146797	21	4.25176e-08	0.0242347
1	50	20	1	noCorrection	uni	pearson	AUCMetric	0.5568	0.103225	21	7.26855e-15	9.49796e-05
1	50	20	1	random	uni	pearson	AUCMetric	0.507842	0.0505143	21	8.59523e-22	0.00617662
1	50	20	1	fisherMethod	uni	pearson	AUPRMetric	0.826943	0.0774088	21	1	1
1	50	20	1	rankProductMethod	uni	pearson	AUPRMetric	0.82208	0.0804051	21	0.0116553	0.0116553
1	50	20	1	fixedEffectMethod	uni	pearson	AUPRMetric	0.816502	0.0826089	21	0.00457094	0.0440173
1	50	20	1	randomEffectMethod	uni	pearson	AUPRMetric	0.816502	0.0826089	21	0.00457094	NaN
1	50	20	1	frEffectMethod	uni	pearson	AUPRMetric	0.816502	0.0826089	21	0.00457094	NaN
1	50	20	1	scaling	uni	pearson	AUPRMetric	0.803926	0.0891342	21	0.000346295	5.72853e-05
1	50	20	1	stoufferMethod	uni	pearson	AUPRMetric	0.803561	0.0881375	21	1.12758e-05	0.463696
1	50	20	1	RMACombat	uni	pearson	AUPRMetric	0.795512	0.0884192	21	2.24461e-05	0.0375407
1	50	20	1	combat	uni	pearson	AUPRMetric	0.792245	0.0922718	21	2.83168e-05	0.0494626
1	50	20	1	RMA	uni	pearson	AUPRMetric	0.74776	0.101015	21	8.67125e-08	4.31781e-08
1	50	20	1	noCorrection	uni	pearson	AUPRMetric	0.391436	0.107551	21	1.46716e-15	2.32427e-13
1	50	20	1	SVA	uni	pearson	AUPRMetric	0.142733	0.21081	21	1.07736e-13	1.2471e-05
1	50	20	1	singleDataset	uni	pearson	AUPRMetric	0.140796	0.0587069	21	1.41024e-21	0.483649
1	50	20	1	random	uni	pearson	AUPRMetric	0.00651701	0.00389449	21	1.85103e-22	7.63376e-10
1	50	20	1	fisherMethod	uni	pearson	pAUCMetric	0.991679	0.00736228	21	1	1
1	50	20	1	rankProductMethod	uni	pearson	pAUCMetric	0.991587	0.00758464	21	0.179374	0.179374
1	50	20	1	fixedEffectMethod	uni	pearson	pAUCMetric	0.991462	0.00745249	21	0.196538	0.306452
1	50	20	1	randomEffectMethod	uni	pearson	pAUCMetric	0.991462	0.00745249	21	0.196538	NaN
1	50	20	1	frEffectMethod	uni	pearson	pAUCMetric	0.991462	0.00745249	21	0.196538	NaN
1	50	20	1	scaling	uni	pearson	pAUCMetric	0.990951	0.00801833	21	0.0289617	0.00226758
1	50	20	1	RMACombat	uni	pearson	pAUCMetric	0.990492	0.00842768	21	0.00328069	0.00205903
1	50	20	1	stoufferMethod	uni	pearson	pAUCMetric	0.990366	0.00859479	21	0.00033988	0.357232
1	50	20	1	combat	uni	pearson	pAUCMetric	0.990166	0.00874759	21	0.00148916	0.278015
1	50	20	1	RMA	uni	pearson	pAUCMetric	0.986104	0.0125316	21	0.000524583	0.00113899
1	50	20	1	singleDataset	uni	pearson	pAUCMetric	0.732288	0.0556462	21	3.66752e-16	5.46167e-16
1	50	20	1	noCorrection	uni	pearson	pAUCMetric	0.727094	0.0461936	21	1.79502e-17	0.38267
1	50	20	1	SVA	uni	pearson	pAUCMetric	0.690713	0.14646	21	2.62656e-09	0.138631
1	50	20	1	random	uni	pearson	pAUCMetric	0.500804	0.0196444	21	4.2101e-29	6.7873e-06
1	50	20	1	fisherMethod	uni	pearson	AFDRMetric	0.89462	0.0560156	21	1	1
1	50	20	1	rankProductMethod	uni	pearson	AFDRMetric	0.892342	0.0574838	21	0.0540507	0.0540507
1	50	20	1	fixedEffectMethod	uni	pearson	AFDRMetric	0.886847	0.0627507	21	0.0085635	0.0198986
1	50	20	1	randomEffectMethod	uni	pearson	AFDRMetric	0.886847	0.0627507	21	0.0085635	NaN
1	50	20	1	frEffectMethod	uni	pearson	AFDRMetric	0.886847	0.0627507	21	0.0085635	NaN
1	50	20	1	stoufferMethod	uni	pearson	AFDRMetric	0.878924	0.0653971	21	8.38311e-05	0.000747658
1	50	20	1	scaling	uni	pearson	AFDRMetric	0.878652	0.0678766	21	0.00162206	0.462504
1	50	20	1	RMACombat	uni	pearson	AFDRMetric	0.873747	0.0680756	21	0.000277897	0.00102724
1	50	20	1	combat	uni	pearson	AFDRMetric	0.870932	0.0711701	21	0.000235864	0.0141174
1	50	20	1	RMA	uni	pearson	AFDRMetric	0.842284	0.0790141	21	1.22484e-06	1.93556e-07
1	50	20	1	noCorrection	uni	pearson	AFDRMetric	0.609347	0.0942502	21	1.98544e-12	1.78745e-10
1	50	20	1	singleDataset	uni	pearson	AFDRMetric	0.26956	0.0801794	21	8.56944e-21	1.03761e-10
1	50	20	1	SVA	uni	pearson	AFDRMetric	0.253505	0.251914	21	1.12843e-11	0.385423
1	50	20	1	random	uni	pearson	AFDRMetric	0.0155277	0.0209463	21	6.18862e-25	0.000164149
1	50	20	1	fisherMethod	uni	pearson	numberOfTargets	40.0476	21.5441	21	1	1
1	50	20	1	stoufferMethod	uni	pearson	numberOfTargets	40.0476	21.5441	21	NaN	NaN
1	50	20	1	fixedEffectMethod	uni	pearson	numberOfTargets	40.0476	21.5441	21	NaN	NaN
1	50	20	1	randomEffectMethod	uni	pearson	numberOfTargets	40.0476	21.5441	21	NaN	NaN
1	50	20	1	frEffectMethod	uni	pearson	numberOfTargets	40.0476	21.5441	21	NaN	NaN
1	50	20	1	noCorrection	uni	pearson	numberOfTargets	40.0476	21.5441	21	NaN	NaN
1	50	20	1	RMA	uni	pearson	numberOfTargets	40.0476	21.5441	21	NaN	NaN
1	50	20	1	scaling	uni	pearson	numberOfTargets	40.0476	21.5441	21	NaN	NaN
1	50	20	1	combat	uni	pearson	numberOfTargets	40.0476	21.5441	21	NaN	NaN
1	50	20	1	RMACombat	uni	pearson	numberOfTargets	40.0476	21.5441	21	NaN	NaN
1	50	20	1	random	uni	pearson	numberOfTargets	40.0476	21.5441	21	NaN	NaN
1	50	20	1	singleDataset	uni	pearson	numberOfTargets	40.0476	21.5441	21	NaN	NaN
1	50	20	1	SVA	uni	pearson	numberOfTargets	40.0476	21.5441	21	NaN	NaN
1	50	20	1	rankProductMethod	uni	pearson	numberOfTargets	40.0476	21.5441	21	NaN	NaN
1	50	20	1	fixedEffectMethod	uni	spearman	AUCMetric	0.996743	0.00273454	21	1	1
1	50	20	1	randomEffectMethod	uni	spearman	AUCMetric	0.996743	0.00273454	21	NaN	NaN
1	50	20	1	frEffectMethod	uni	spearman	AUCMetric	0.996743	0.00273454	21	NaN	NaN
1	50	20	1	rankProductMethod	uni	spearman	AUCMetric	0.996716	0.00283798	21	0.424963	0.424963
1	50	20	1	scaling	uni	spearman	AUCMetric	0.996683	0.00284299	21	0.163291	0.424549
1	50	20	1	RMACombat	uni	spearman	AUCMetric	0.996616	0.00290478	21	0.0147195	0.0782944
1	50	20	1	combat	uni	spearman	AUCMetric	0.996572	0.00292608	21	0.0102254	0.0986872
1	50	20	1	stoufferMethod	uni	spearman	AUCMetric	0.99627	0.00315645	21	0.00235817	0.0346585
1	50	20	1	RMA	uni	spearman	AUCMetric	0.99625	0.00326868	21	0.000736659	0.44566
1	50	20	1	fisherMethod	uni	spearman	AUCMetric	0.994738	0.00339941	21	2.22769e-07	1.97131e-05
1	50	20	1	SVA	uni	spearman	AUCMetric	0.814793	0.103358	21	3.8013e-08	4.166e-08
1	50	20	1	singleDataset	uni	spearman	AUCMetric	0.784467	0.0528016	21	1.66875e-14	0.0823307
1	50	20	1	noCorrection	uni	spearman	AUCMetric	0.555776	0.101191	21	4.66742e-15	2.5391e-10
1	50	20	1	random	uni	spearman	AUCMetric	0.495631	0.0545293	21	3.21992e-21	0.0174989
1	50	20	1	rankProductMethod	uni	spearman	AUPRMetric	0.812534	0.0801792	21	1	1
1	50	20	1	fixedEffectMethod	uni	spearman	AUPRMetric	0.805348	0.0802241	21	0.0634747	0.0634747
1	50	20	1	randomEffectMethod	uni	spearman	AUPRMetric	0.805348	0.0802241	21	0.0634747	NaN
1	50	20	1	frEffectMethod	uni	spearman	AUPRMetric	0.805348	0.0802241	21	0.0634747	NaN
1	50	20	1	scaling	uni	spearman	AUPRMetric	0.798536	0.0844284	21	0.0226751	0.0216386
1	50	20	1	RMACombat	uni	spearman	AUPRMetric	0.794275	0.0842227	21	0.00404579	0.00264612
1	50	20	1	combat	uni	spearman	AUPRMetric	0.792684	0.0852331	21	0.00404878	0.119701
1	50	20	1	stoufferMethod	uni	spearman	AUPRMetric	0.7922	0.0817057	21	8.58229e-06	0.463099
1	50	20	1	RMA	uni	spearman	AUPRMetric	0.777494	0.0863613	21	2.6298e-05	0.0078543
1	50	20	1	fisherMethod	uni	spearman	AUPRMetric	0.650077	0.106112	21	1.16049e-08	2.78266e-06
1	50	20	1	noCorrection	uni	spearman	AUPRMetric	0.41174	0.104001	21	8.14685e-15	6.80162e-08
1	50	20	1	SVA	uni	spearman	AUPRMetric	0.296861	0.233239	21	2.3436e-10	0.0196904
1	50	20	1	singleDataset	uni	spearman	AUPRMetric	0.112006	0.0490168	21	1.01392e-21	0.000953761
1	50	20	1	random	uni	spearman	AUPRMetric	0.0056324	0.00344917	21	5.03491e-22	1.55683e-09
1	50	20	1	fixedEffectMethod	uni	spearman	pAUCMetric	0.990951	0.00759594	21	1	1
1	50	20	1	randomEffectMethod	uni	spearman	pAUCMetric	0.990951	0.00759594	21	NaN	NaN
1	50	20	1	frEffectMethod	uni	spearman	pAUCMetric	0.990951	0.00759594	21	NaN	NaN
1	50	20	1	rankProductMethod	uni	spearman	pAUCMetric	0.990877	0.00788327	21	0.424963	0.424963
1	50	20	1	scaling	uni	spearman	pAUCMetric	0.990786	0.0078972	21	0.163291	0.424549
1	50	20	1	RMACombat	uni	spearman	pAUCMetric	0.9906	0.00806884	21	0.0147195	0.0782944
1	50	20	1	combat	uni	spearman	pAUCMetric	0.990478	0.00812799	21	0.0102254	0.0986872
1	50	20	1	stoufferMethod	uni	spearman	pAUCMetric	0.989639	0.00876791	21	0.00235817	0.0346585
1	50	20	1	RMA	uni	spearman	pAUCMetric	0.989584	0.00907967	21	0.000736659	0.44566
1	50	20	1	fisherMethod	uni	spearman	pAUCMetric	0.985384	0.0094428	21	2.22769e-07	1.97131e-05
1	50	20	1	SVA	uni	spearman	pAUCMetric	0.779899	0.11188	21	7.61378e-09	9.41263e-09
1	50	20	1	noCorrection	uni	spearman	pAUCMetric	0.726976	0.0467161	21	1.93437e-17	0.024076
1	50	20	1	singleDataset	uni	spearman	pAUCMetric	0.7109	0.0527326	21	3.41832e-17	0.179667
1	50	20	1	random	uni	spearman	pAUCMetric	0.498072	0.0282594	21	2.37371e-26	2.23843e-14
1	50	20	1	rankProductMethod	uni	spearman	AFDRMetric	0.886243	0.0573835	21	1	1
1	50	20	1	fixedEffectMethod	uni	spearman	AFDRMetric	0.881153	0.0587898	21	0.0698006	0.0698006
1	50	20	1	randomEffectMethod	uni	spearman	AFDRMetric	0.881153	0.0587898	21	0.0698006	NaN
1	50	20	1	frEffectMethod	uni	spearman	AFDRMetric	0.881153	0.0587898	21	0.0698006	NaN
1	50	20	1	scaling	uni	spearman	AFDRMetric	0.876444	0.0640893	21	0.0316611	0.0421562
1	50	20	1	RMACombat	uni	spearman	AFDRMetric	0.874139	0.0641261	21	0.00966294	0.00685279
1	50	20	1	stoufferMethod	uni	spearman	AFDRMetric	0.872837	0.0604707	21	3.30551e-05	0.361383
1	50	20	1	combat	uni	spearman	AFDRMetric	0.872617	0.0652252	21	0.00808942	0.477612
1	50	20	1	RMA	uni	spearman	AFDRMetric	0.863896	0.0663557	21	0.000167469	1.75393e-05
1	50	20	1	fisherMethod	uni	spearman	AFDRMetric	0.768539	0.0905215	21	6.68908e-08	4.77363e-06
1	50	20	1	noCorrection	uni	spearman	AFDRMetric	0.626485	0.0920735	21	1.00746e-11	9.60602e-06
1	50	20	1	SVA	uni	spearman	AFDRMetric	0.469711	0.212128	21	1.17966e-09	0.00343693
1	50	20	1	singleDataset	uni	spearman	AFDRMetric	0.229807	0.0718912	21	1.10841e-21	2.16868e-05
1	50	20	1	random	uni	spearman	AFDRMetric	0.0108655	0.0124857	21	5.07379e-25	8.12925e-12
1	50	20	1	fisherMethod	uni	spearman	numberOfTargets	40.0476	21.5441	21	1	1
1	50	20	1	stoufferMethod	uni	spearman	numberOfTargets	40.0476	21.5441	21	NaN	NaN
1	50	20	1	fixedEffectMethod	uni	spearman	numberOfTargets	40.0476	21.5441	21	NaN	NaN
1	50	20	1	randomEffectMethod	uni	spearman	numberOfTargets	40.0476	21.5441	21	NaN	NaN
1	50	20	1	frEffectMethod	uni	spearman	numberOfTargets	40.0476	21.5441	21	NaN	NaN
1	50	20	1	noCorrection	uni	spearman	numberOfTargets	40.0476	21.5441	21	NaN	NaN
1	50	20	1	RMA	uni	spearman	numberOfTargets	40.0476	21.5441	21	NaN	NaN
1	50	20	1	scaling	uni	spearman	numberOfTargets	40.0476	21.5441	21	NaN	NaN
1	50	20	1	combat	uni	spearman	numberOfTargets	40.0476	21.5441	21	NaN	NaN
1	50	20	1	RMACombat	uni	spearman	numberOfTargets	40.0476	21.5441	21	NaN	NaN
1	50	20	1	random	uni	spearman	numberOfTargets	40.0476	21.5441	21	NaN	NaN
1	50	20	1	singleDataset	uni	spearman	numberOfTargets	40.0476	21.5441	21	NaN	NaN
1	50	20	1	SVA	uni	spearman	numberOfTargets	40.0476	21.5441	21	NaN	NaN
1	50	20	1	rankProductMethod	uni	spearman	numberOfTargets	40.0476	21.5441	21	NaN	NaN
1	50	5	0.1	RMA	uni	pearson	AUCMetric	0.998592	0.00147814	21	1	1
1	50	5	0.1	RMACombat	uni	pearson	AUCMetric	0.99851	0.00160745	21	0.0634455	0.0634455
1	50	5	0.1	noCorrection	uni	pearson	AUCMetric	0.998491	0.00157756	21	0.0475706	0.413124
1	50	5	0.1	combat	uni	pearson	AUCMetric	0.99849	0.00159719	21	0.0144259	0.490528
1	50	5	0.1	fixedEffectMethod	uni	pearson	AUCMetric	0.998184	0.00177705	21	0.000418246	0.000421423
1	50	5	0.1	randomEffectMethod	uni	pearson	AUCMetric	0.998184	0.00177705	21	0.000418246	NaN
1	50	5	0.1	frEffectMethod	uni	pearson	AUCMetric	0.998184	0.00177705	21	0.000418246	NaN
1	50	5	0.1	scaling	uni	pearson	AUCMetric	0.998093	0.00197181	21	0.000788362	0.0746312
1	50	5	0.1	fisherMethod	uni	pearson	AUCMetric	0.996804	0.00367807	21	0.00215061	0.0112342
1	50	5	0.1	rankProductMethod	uni	pearson	AUCMetric	0.996706	0.00395136	21	0.00306338	0.0904398
1	50	5	0.1	stoufferMethod	uni	pearson	AUCMetric	0.996585	0.00497072	21	0.0135754	0.334895
1	50	5	0.1	SVA	uni	pearson	AUCMetric	0.940032	0.0451922	21	3.27954e-06	4.97286e-06
1	50	5	0.1	singleDataset	uni	pearson	AUCMetric	0.747572	0.0396442	21	2.53207e-18	3.36274e-14
1	50	5	0.1	random	uni	pearson	AUCMetric	0.522383	0.0583048	21	2.61173e-20	5.3331e-13
1	50	5	0.1	RMA	uni	pearson	AUPRMetric	0.912818	0.0557938	21	1	1
1	50	5	0.1	RMACombat	uni	pearson	AUPRMetric	0.910829	0.0529767	21	0.237068	0.237068
1	50	5	0.1	noCorrection	uni	pearson	AUPRMetric	0.910569	0.0619644	21	0.223505	0.478242
1	50	5	0.1	combat	uni	pearson	AUPRMetric	0.910283	0.0557811	21	0.119406	0.468069
1	50	5	0.1	fixedEffectMethod	uni	pearson	AUPRMetric	0.90009	0.0562282	21	0.000529301	7.86656e-05
1	50	5	0.1	randomEffectMethod	uni	pearson	AUPRMetric	0.90009	0.0562282	21	0.000529301	NaN
1	50	5	0.1	frEffectMethod	uni	pearson	AUPRMetric	0.90009	0.0562282	21	0.000529301	NaN
1	50	5	0.1	scaling	uni	pearson	AUPRMetric	0.893463	0.0621876	21	0.000642297	0.0494923
1	50	5	0.1	stoufferMethod	uni	pearson	AUPRMetric	0.878461	0.0658175	21	1.59004e-05	0.0186491
1	50	5	0.1	rankProductMethod	uni	pearson	AUPRMetric	0.876939	0.0651141	21	3.05836e-05	0.291206
1	50	5	0.1	fisherMethod	uni	pearson	AUPRMetric	0.876519	0.0656829	21	2.82702e-05	0.293083
1	50	5	0.1	SVA	uni	pearson	AUPRMetric	0.675365	0.194879	21	4.05385e-06	6.03274e-05
1	50	5	0.1	singleDataset	uni	pearson	AUPRMetric	0.0360349	0.0136769	21	6.88794e-26	2.68839e-12
1	50	5	0.1	random	uni	pearson	AUPRMetric	0.00635619	0.0032754	21	3.61294e-26	3.81376e-10
1	50	5	0.1	RMA	uni	pearson	pAUCMetric	0.996089	0.00410593	21	1	1
1	50	5	0.1	RMACombat	uni	pearson	pAUCMetric	0.995861	0.00446515	21	0.0634455	0.0634455
1	50	5	0.1	noCorrection	uni	pearson	pAUCMetric	0.995809	0.0043821	21	0.0475706	0.413124
1	50	5	0.1	combat	uni	pearson	pAUCMetric	0.995805	0.00443663	21	0.0144259	0.490528
1	50	5	0.1	fixedEffectMethod	uni	pearson	pAUCMetric	0.994956	0.00493626	21	0.000418246	0.000421423
1	50	5	0.1	randomEffectMethod	uni	pearson	pAUCMetric	0.994956	0.00493626	21	0.000418246	NaN
1	50	5	0.1	frEffectMethod	uni	pearson	pAUCMetric	0.994956	0.00493626	21	0.000418246	NaN
1	50	5	0.1	scaling	uni	pearson	pAUCMetric	0.994704	0.00547725	21	0.000788362	0.0746312
1	50	5	0.1	stoufferMethod	uni	pearson	pAUCMetric	0.991171	0.0110704	21	0.00484002	0.0198526
1	50	5	0.1	fisherMethod	uni	pearson	pAUCMetric	0.991122	0.0102169	21	0.00215061	0.455177
1	50	5	0.1	rankProductMethod	uni	pearson	pAUCMetric	0.990894	0.010806	21	0.002768	0.0838705
1	50	5	0.1	SVA	uni	pearson	pAUCMetric	0.918342	0.0633406	21	5.26849e-06	1.31542e-05
1	50	5	0.1	singleDataset	uni	pearson	pAUCMetric	0.646155	0.0343864	21	8.19751e-23	1.32526e-15
1	50	5	0.1	random	uni	pearson	pAUCMetric	0.50193	0.0277551	21	7.66936e-27	3.0141e-12
1	50	5	0.1	RMA	uni	pearson	AFDRMetric	0.948145	0.0380398	21	1	1
1	50	5	0.1	RMACombat	uni	pearson	AFDRMetric	0.94689	0.0362184	21	0.235612	0.235612
1	50	5	0.1	combat	uni	pearson	AFDRMetric	0.946342	0.0379318	21	0.0637333	0.289751
1	50	5	0.1	noCorrection	uni	pearson	AFDRMetric	0.945594	0.0434214	21	0.103274	0.376339
1	50	5	0.1	fixedEffectMethod	uni	pearson	AFDRMetric	0.939758	0.0382604	21	0.000177588	0.0265308
1	50	5	0.1	randomEffectMethod	uni	pearson	AFDRMetric	0.939758	0.0382604	21	0.000177588	NaN
1	50	5	0.1	frEffectMethod	uni	pearson	AFDRMetric	0.939758	0.0382604	21	0.000177588	NaN
1	50	5	0.1	scaling	uni	pearson	AFDRMetric	0.935645	0.0433099	21	0.00031096	0.0375141
1	50	5	0.1	stoufferMethod	uni	pearson	AFDRMetric	0.927748	0.0432657	21	9.87146e-06	0.0259043
1	50	5	0.1	rankProductMethod	uni	pearson	AFDRMetric	0.927082	0.0426068	21	3.94859e-05	0.356657
1	50	5	0.1	fisherMethod	uni	pearson	AFDRMetric	0.926552	0.0431119	21	2.78589e-05	0.114599
1	50	5	0.1	SVA	uni	pearson	AFDRMetric	0.792357	0.142445	21	1.31555e-05	0.0001286
1	50	5	0.1	singleDataset	uni	pearson	AFDRMetric	0.0795073	0.0212418	21	1.04536e-28	1.5384e-15
1	50	5	0.1	random	uni	pearson	AFDRMetric	0.015492	0.017843	21	1.40307e-29	2.33733e-10
1	50	5	0.1	fisherMethod	uni	pearson	numberOfTargets	40.0476	21.5441	21	1	1
1	50	5	0.1	stoufferMethod	uni	pearson	numberOfTargets	40.0476	21.5441	21	NaN	NaN
1	50	5	0.1	fixedEffectMethod	uni	pearson	numberOfTargets	40.0476	21.5441	21	NaN	NaN
1	50	5	0.1	randomEffectMethod	uni	pearson	numberOfTargets	40.0476	21.5441	21	NaN	NaN
1	50	5	0.1	frEffectMethod	uni	pearson	numberOfTargets	40.0476	21.5441	21	NaN	NaN
1	50	5	0.1	noCorrection	uni	pearson	numberOfTargets	40.0476	21.5441	21	NaN	NaN
1	50	5	0.1	RMA	uni	pearson	numberOfTargets	40.0476	21.5441	21	NaN	NaN
1	50	5	0.1	scaling	uni	pearson	numberOfTargets	40.0476	21.5441	21	NaN	NaN
1	50	5	0.1	combat	uni	pearson	numberOfTargets	40.0476	21.5441	21	NaN	NaN
1	50	5	0.1	RMACombat	uni	pearson	numberOfTargets	40.0476	21.5441	21	NaN	NaN
1	50	5	0.1	random	uni	pearson	numberOfTargets	40.0476	21.5441	21	NaN	NaN
1	50	5	0.1	singleDataset	uni	pearson	numberOfTargets	40.0476	21.5441	21	NaN	NaN
1	50	5	0.1	SVA	uni	pearson	numberOfTargets	40.0476	21.5441	21	NaN	NaN
1	50	5	0.1	rankProductMethod	uni	pearson	numberOfTargets	40.0476	21.5441	21	NaN	NaN
1	50	5	0.1	RMA	uni	spearman	AUCMetric	0.998497	0.00161805	21	1	1
1	50	5	0.1	RMACombat	uni	spearman	AUCMetric	0.998442	0.00170792	21	0.157365	0.157365
1	50	5	0.1	combat	uni	spearman	AUCMetric	0.998416	0.0017008	21	0.10169	0.26163
1	50	5	0.1	noCorrection	uni	spearman	AUCMetric	0.998404	0.00167683	21	0.0324253	0.407895
1	50	5	0.1	scaling	uni	spearman	AUCMetric	0.998088	0.00197332	21	0.00193418	0.00132641
1	50	5	0.1	fixedEffectMethod	uni	spearman	AUCMetric	0.995142	0.00496348	21	0.000131435	0.000224338
1	50	5	0.1	randomEffectMethod	uni	spearman	AUCMetric	0.995142	0.00496348	21	0.000131435	NaN
1	50	5	0.1	frEffectMethod	uni	spearman	AUCMetric	0.995142	0.00496348	21	0.000131435	NaN
1	50	5	0.1	fisherMethod	uni	spearman	AUCMetric	0.992594	0.00865469	21	0.000777341	0.0129907
1	50	5	0.1	rankProductMethod	uni	spearman	AUCMetric	0.991654	0.0103827	21	0.00129603	0.0289939
1	50	5	0.1	SVA	uni	spearman	AUCMetric	0.974955	0.0204546	21	1.089e-05	0.000256475
1	50	5	0.1	stoufferMethod	uni	spearman	AUCMetric	0.698316	0.126696	21	3.55343e-10	5.65718e-10
1	50	5	0.1	singleDataset	uni	spearman	AUCMetric	0.697497	0.0338476	21	2.85756e-21	0.484447
1	50	5	0.1	random	uni	spearman	AUCMetric	0.488475	0.0517324	21	8.99706e-22	7.83852e-12
1	50	5	0.1	RMA	uni	spearman	AUPRMetric	0.909279	0.05543	21	1	1
1	50	5	0.1	RMACombat	uni	spearman	AUPRMetric	0.908309	0.054656	21	0.384802	0.384802
1	50	5	0.1	combat	uni	spearman	AUPRMetric	0.908248	0.0553346	21	0.354489	0.482566
1	50	5	0.1	noCorrection	uni	spearman	AUPRMetric	0.905322	0.0630217	21	0.0656177	0.23247
1	50	5	0.1	scaling	uni	spearman	AUPRMetric	0.892729	0.0613811	21	0.00319417	0.0248904
1	50	5	0.1	fisherMethod	uni	spearman	AUPRMetric	0.822208	0.0970928	21	3.8596e-06	3.40239e-05
1	50	5	0.1	rankProductMethod	uni	spearman	AUPRMetric	0.812142	0.101617	21	1.44143e-06	0.00175839
1	50	5	0.1	SVA	uni	spearman	AUPRMetric	0.801531	0.113431	21	1.85876e-05	0.319703
1	50	5	0.1	fixedEffectMethod	uni	spearman	AUPRMetric	0.778377	0.123526	21	5.79801e-07	0.166607
1	50	5	0.1	randomEffectMethod	uni	spearman	AUPRMetric	0.778377	0.123526	21	5.79801e-07	NaN
1	50	5	0.1	frEffectMethod	uni	spearman	AUPRMetric	0.778377	0.123526	21	5.79801e-07	NaN
1	50	5	0.1	stoufferMethod	uni	spearman	AUPRMetric	0.0601993	0.091232	21	1.8908e-20	6.23338e-17
1	50	5	0.1	singleDataset	uni	spearman	AUPRMetric	0.0268589	0.0102123	21	1.06644e-25	0.0504369
1	50	5	0.1	random	uni	spearman	AUPRMetric	0.00622358	0.00443082	21	5.84295e-26	4.38794e-10
1	50	5	0.1	RMA	uni	spearman	pAUCMetric	0.995825	0.00449458	21	1	1
1	50	5	0.1	RMACombat	uni	spearman	pAUCMetric	0.995673	0.00474423	21	0.157365	0.157365
1	50	5	0.1	combat	uni	spearman	pAUCMetric	0.995599	0.00472444	21	0.10169	0.26163
1	50	5	0.1	noCorrection	uni	spearman	pAUCMetric	0.995567	0.00465786	21	0.0324253	0.407895
1	50	5	0.1	scaling	uni	spearman	pAUCMetric	0.994688	0.00548145	21	0.00193418	0.00132641
1	50	5	0.1	fixedEffectMethod	uni	spearman	pAUCMetric	0.986507	0.0137874	21	0.000131435	0.000224338
1	50	5	0.1	randomEffectMethod	uni	spearman	pAUCMetric	0.986507	0.0137874	21	0.000131435	NaN
1	50	5	0.1	frEffectMethod	uni	spearman	pAUCMetric	0.986507	0.0137874	21	0.000131435	NaN
1	50	5	0.1	fisherMethod	uni	spearman	pAUCMetric	0.981418	0.0179868	21	0.000102968	0.00727881
1	50	5	0.1	rankProductMethod	uni	spearman	pAUCMetric	0.979912	0.0188352	21	6.35131e-05	0.0126496
1	50	5	0.1	SVA	uni	spearman	pAUCMetric	0.958321	0.0319598	21	4.34369e-06	0.000377367
1	50	5	0.1	stoufferMethod	uni	spearman	pAUCMetric	0.633075	0.11209	21	1.12359e-12	1.67128e-12
1	50	5	0.1	singleDataset	uni	spearman	pAUCMetric	0.604112	0.0238261	21	3.00079e-27	0.0792538
1	50	5	0.1	random	uni	spearman	pAUCMetric	0.502179	0.0263856	21	3.67869e-27	2.12337e-11
1	50	5	0.1	RMA	uni	spearman	AFDRMetric	0.946046	0.0382915	21	1	1
1	50	5	0.1	RMACombat	uni	spearman	AFDRMetric	0.945387	0.0377199	21	0.369425	0.369425
1	50	5	0.1	combat	uni	spearman	AFDRMetric	0.945046	0.0386775	21	0.268449	0.364352
1	50	5	0.1	noCorrection	uni	spearman	AFDRMetric	0.942619	0.0446164	21	0.0399291	0.175073
1	50	5	0.1	scaling	uni	spearman	AFDRMetric	0.935268	0.0430018	21	0.00110494	0.0204571
1	50	5	0.1	fisherMethod	uni	spearman	AFDRMetric	0.893399	0.0669937	21	2.04798e-05	0.000120177
1	50	5	0.1	rankProductMethod	uni	spearman	AFDRMetric	0.8864	0.0708761	21	9.086e-06	0.000629742
1	50	5	0.1	SVA	uni	spearman	AFDRMetric	0.882277	0.0702702	21	1.12747e-05	0.385798
1	50	5	0.1	fixedEffectMethod	uni	spearman	AFDRMetric	0.862324	0.0921532	21	7.58624e-06	0.107472
1	50	5	0.1	randomEffectMethod	uni	spearman	AFDRMetric	0.862324	0.0921532	21	7.58624e-06	NaN
1	50	5	0.1	frEffectMethod	uni	spearman	AFDRMetric	0.862324	0.0921532	21	7.58624e-06	NaN
1	50	5	0.1	stoufferMethod	uni	spearman	AFDRMetric	0.116928	0.156105	21	9.20159e-17	6.29226e-16
1	50	5	0.1	singleDataset	uni	spearman	AFDRMetric	0.0702045	0.0186865	21	2.41346e-27	0.0826866
1	50	5	0.1	random	uni	spearman	AFDRMetric	0.0179213	0.0226266	21	1.94343e-27	6.66239e-09
1	50	5	0.1	fisherMethod	uni	spearman	numberOfTargets	40.0476	21.5441	21	1	1
1	50	5	0.1	stoufferMethod	uni	spearman	numberOfTargets	40.0476	21.5441	21	NaN	NaN
1	50	5	0.1	fixedEffectMethod	uni	spearman	numberOfTargets	40.0476	21.5441	21	NaN	NaN
1	50	5	0.1	randomEffectMethod	uni	spearman	numberOfTargets	40.0476	21.5441	21	NaN	NaN
1	50	5	0.1	frEffectMethod	uni	spearman	numberOfTargets	40.0476	21.5441	21	NaN	NaN
1	50	5	0.1	noCorrection	uni	spearman	numberOfTargets	40.0476	21.5441	21	NaN	NaN
1	50	5	0.1	RMA	uni	spearman	numberOfTargets	40.0476	21.5441	21	NaN	NaN
1	50	5	0.1	scaling	uni	spearman	numberOfTargets	40.0476	21.5441	21	NaN	NaN
1	50	5	0.1	combat	uni	spearman	numberOfTargets	40.0476	21.5441	21	NaN	NaN
1	50	5	0.1	RMACombat	uni	spearman	numberOfTargets	40.0476	21.5441	21	NaN	NaN
1	50	5	0.1	random	uni	spearman	numberOfTargets	40.0476	21.5441	21	NaN	NaN
1	50	5	0.1	singleDataset	uni	spearman	numberOfTargets	40.0476	21.5441	21	NaN	NaN
1	50	5	0.1	SVA	uni	spearman	numberOfTargets	40.0476	21.5441	21	NaN	NaN
1	50	5	0.1	rankProductMethod	uni	spearman	numberOfTargets	40.0476	21.5441	21	NaN	NaN
1	50	5	0.5	RMACombat	uni	pearson	AUCMetric	0.997071	0.00304897	21	1	1
1	50	5	0.5	combat	uni	pearson	AUCMetric	0.997046	0.00318684	21	0.333524	0.333524
1	50	5	0.5	RMA	uni	pearson	AUCMetric	0.99704	0.003271	21	0.42316	0.484807
1	50	5	0.5	scaling	uni	pearson	AUCMetric	0.996663	0.00317752	21	0.0085474	0.104817
1	50	5	0.5	fixedEffectMethod	uni	pearson	AUCMetric	0.996478	0.00363311	21	0.00102477	0.148265
1	50	5	0.5	randomEffectMethod	uni	pearson	AUCMetric	0.996478	0.00363311	21	0.00102477	NaN
1	50	5	0.5	frEffectMethod	uni	pearson	AUCMetric	0.996478	0.00363311	21	0.00102477	NaN
1	50	5	0.5	fisherMethod	uni	pearson	AUCMetric	0.986849	0.0205741	21	0.00895541	0.0102629
1	50	5	0.5	rankProductMethod	uni	pearson	AUCMetric	0.986227	0.0217459	21	0.0091534	0.0202513
1	50	5	0.5	stoufferMethod	uni	pearson	AUCMetric	0.983274	0.0279142	21	0.0112938	0.0256084
1	50	5	0.5	noCorrection	uni	pearson	AUCMetric	0.970958	0.0400385	21	0.00231768	0.00520458
1	50	5	0.5	SVA	uni	pearson	AUCMetric	0.832568	0.13111	21	5.1521e-06	1.33347e-05
1	50	5	0.5	singleDataset	uni	pearson	AUCMetric	0.676135	0.0365153	21	2.12454e-21	3.28691e-06
1	50	5	0.5	random	uni	pearson	AUCMetric	0.503056	0.0350399	21	5.53074e-25	2.86174e-12
1	50	5	0.5	combat	uni	pearson	AUPRMetric	0.830748	0.0922282	21	1	1
1	50	5	0.5	RMACombat	uni	pearson	AUPRMetric	0.828845	0.094537	21	0.188296	0.188296
1	50	5	0.5	RMA	uni	pearson	AUPRMetric	0.8245	0.0956555	21	0.145606	0.19758
1	50	5	0.5	fixedEffectMethod	uni	pearson	AUPRMetric	0.808386	0.10483	21	0.000373159	0.0430689
1	50	5	0.5	randomEffectMethod	uni	pearson	AUPRMetric	0.808386	0.10483	21	0.000373159	NaN
1	50	5	0.5	frEffectMethod	uni	pearson	AUPRMetric	0.808386	0.10483	21	0.000373159	NaN
1	50	5	0.5	scaling	uni	pearson	AUPRMetric	0.808059	0.0964974	21	1.26053e-05	0.476281
1	50	5	0.5	rankProductMethod	uni	pearson	AUPRMetric	0.730623	0.162317	21	2.68859e-05	0.000363754
1	50	5	0.5	fisherMethod	uni	pearson	AUPRMetric	0.729263	0.162168	21	2.14548e-05	0.253543
1	50	5	0.5	stoufferMethod	uni	pearson	AUPRMetric	0.724187	0.166514	21	2.61442e-05	0.188654
1	50	5	0.5	noCorrection	uni	pearson	AUPRMetric	0.569235	0.134347	21	3.07959e-13	1.39799e-06
1	50	5	0.5	SVA	uni	pearson	AUPRMetric	0.311976	0.29972	21	6.4112e-09	0.000140362
1	50	5	0.5	singleDataset	uni	pearson	AUPRMetric	0.0220676	0.00801809	21	6.127e-21	0.000147556
1	50	5	0.5	random	uni	pearson	AUPRMetric	0.00549808	0.00271818	21	5.02416e-21	9.83412e-11
1	50	5	0.5	RMACombat	uni	pearson	pAUCMetric	0.991863	0.00846936	21	1	1
1	50	5	0.5	combat	uni	pearson	pAUCMetric	0.991795	0.00885232	21	0.333524	0.333524
1	50	5	0.5	RMA	uni	pearson	pAUCMetric	0.991776	0.00908612	21	0.42316	0.484807
1	50	5	0.5	scaling	uni	pearson	pAUCMetric	0.99073	0.00882645	21	0.0085474	0.104817
1	50	5	0.5	fixedEffectMethod	uni	pearson	pAUCMetric	0.990216	0.010092	21	0.00102477	0.148265
1	50	5	0.5	randomEffectMethod	uni	pearson	pAUCMetric	0.990216	0.010092	21	0.00102477	NaN
1	50	5	0.5	frEffectMethod	uni	pearson	pAUCMetric	0.990216	0.010092	21	0.00102477	NaN
1	50	5	0.5	fisherMethod	uni	pearson	pAUCMetric	0.970608	0.0371797	21	0.00199351	0.0023198
1	50	5	0.5	rankProductMethod	uni	pearson	pAUCMetric	0.969829	0.0386728	21	0.00217695	0.0261668
1	50	5	0.5	stoufferMethod	uni	pearson	pAUCMetric	0.968233	0.0413343	21	0.00238488	0.0529763
1	50	5	0.5	noCorrection	uni	pearson	pAUCMetric	0.937425	0.0613876	21	8.96932e-05	0.000300897
1	50	5	0.5	SVA	uni	pearson	pAUCMetric	0.783232	0.144545	21	5.53223e-07	4.2808e-06
1	50	5	0.5	singleDataset	uni	pearson	pAUCMetric	0.593488	0.024514	21	6.13424e-28	1.54484e-06
1	50	5	0.5	random	uni	pearson	pAUCMetric	0.501625	0.0149288	21	2.03666e-31	1.1366e-11
1	50	5	0.5	combat	uni	pearson	AFDRMetric	0.898968	0.065224	21	1	1
1	50	5	0.5	RMACombat	uni	pearson	AFDRMetric	0.897515	0.0660662	21	0.151021	0.151021
1	50	5	0.5	RMA	uni	pearson	AFDRMetric	0.895636	0.0668869	21	0.203567	0.291177
1	50	5	0.5	scaling	uni	pearson	AFDRMetric	0.883457	0.0702442	21	1.21423e-05	0.0308479
1	50	5	0.5	fixedEffectMethod	uni	pearson	AFDRMetric	0.882404	0.0749212	21	8.50703e-05	0.383871
1	50	5	0.5	randomEffectMethod	uni	pearson	AFDRMetric	0.882404	0.0749212	21	8.50703e-05	NaN
1	50	5	0.5	frEffectMethod	uni	pearson	AFDRMetric	0.882404	0.0749212	21	8.50703e-05	NaN
1	50	5	0.5	rankProductMethod	uni	pearson	AFDRMetric	0.830705	0.123493	21	0.00012031	0.00038834
1	50	5	0.5	fisherMethod	uni	pearson	AFDRMetric	0.829703	0.124215	21	0.000104408	0.219776
1	50	5	0.5	stoufferMethod	uni	pearson	AFDRMetric	0.826975	0.127924	21	0.000122231	0.247472
1	50	5	0.5	noCorrection	uni	pearson	AFDRMetric	0.721874	0.105401	21	1.82687e-11	1.52317e-05
1	50	5	0.5	SVA	uni	pearson	AFDRMetric	0.434886	0.31006	21	8.41201e-08	6.74479e-05
1	50	5	0.5	singleDataset	uni	pearson	AFDRMetric	0.0508043	0.0125006	21	1.9647e-24	8.92471e-06
1	50	5	0.5	random	uni	pearson	AFDRMetric	0.0108508	0.0121453	21	3.34299e-24	8.82482e-10
1	50	5	0.5	fisherMethod	uni	pearson	numberOfTargets	40.0476	21.5441	21	1	1
1	50	5	0.5	stoufferMethod	uni	pearson	numberOfTargets	40.0476	21.5441	21	NaN	NaN
1	50	5	0.5	fixedEffectMethod	uni	pearson	numberOfTargets	40.0476	21.5441	21	NaN	NaN
1	50	5	0.5	randomEffectMethod	uni	pearson	numberOfTargets	40.0476	21.5441	21	NaN	NaN
1	50	5	0.5	frEffectMethod	uni	pearson	numberOfTargets	40.0476	21.5441	21	NaN	NaN
1	50	5	0.5	noCorrection	uni	pearson	numberOfTargets	40.0476	21.5441	21	NaN	NaN
1	50	5	0.5	RMA	uni	pearson	numberOfTargets	40.0476	21.5441	21	NaN	NaN
1	50	5	0.5	scaling	uni	pearson	numberOfTargets	40.0476	21.5441	21	NaN	NaN
1	50	5	0.5	combat	uni	pearson	numberOfTargets	40.0476	21.5441	21	NaN	NaN
1	50	5	0.5	RMACombat	uni	pearson	numberOfTargets	40.0476	21.5441	21	NaN	NaN
1	50	5	0.5	random	uni	pearson	numberOfTargets	40.0476	21.5441	21	NaN	NaN
1	50	5	0.5	singleDataset	uni	pearson	numberOfTargets	40.0476	21.5441	21	NaN	NaN
1	50	5	0.5	SVA	uni	pearson	numberOfTargets	40.0476	21.5441	21	NaN	NaN
1	50	5	0.5	rankProductMethod	uni	pearson	numberOfTargets	40.0476	21.5441	21	NaN	NaN
1	50	5	0.5	RMA	uni	spearman	AUCMetric	0.99706	0.00314028	21	1	1
1	50	5	0.5	combat	uni	spearman	AUCMetric	0.997026	0.00299889	21	0.427743	0.427743
1	50	5	0.5	RMACombat	uni	spearman	AUCMetric	0.997016	0.00303288	21	0.390812	0.398333
1	50	5	0.5	scaling	uni	spearman	AUCMetric	0.996667	0.00321744	21	0.0773025	0.00808096
1	50	5	0.5	fixedEffectMethod	uni	spearman	AUCMetric	0.988696	0.0112414	21	0.000121926	0.00013595
1	50	5	0.5	randomEffectMethod	uni	spearman	AUCMetric	0.988696	0.0112414	21	0.000121926	NaN
1	50	5	0.5	frEffectMethod	uni	spearman	AUCMetric	0.988696	0.0112414	21	0.000121926	NaN
1	50	5	0.5	fisherMethod	uni	spearman	AUCMetric	0.974143	0.0282232	21	0.000266994	0.00137137
1	50	5	0.5	rankProductMethod	uni	spearman	AUCMetric	0.971301	0.0305845	21	0.000197923	0.000705131
1	50	5	0.5	noCorrection	uni	spearman	AUCMetric	0.971034	0.0390827	21	0.00187224	0.472566
1	50	5	0.5	SVA	uni	spearman	AUCMetric	0.887262	0.0845362	21	2.87063e-06	1.23697e-05
1	50	5	0.5	singleDataset	uni	spearman	AUCMetric	0.636999	0.0291369	21	1.65448e-24	3.30047e-13
1	50	5	0.5	random	uni	spearman	AUCMetric	0.505442	0.0408854	21	6.60707e-24	1.44582e-12
1	50	5	0.5	stoufferMethod	uni	spearman	AUCMetric	0.407321	0.129017	21	1.90406e-15	0.000673538
1	50	5	0.5	RMA	uni	spearman	AUPRMetric	0.828687	0.0953515	21	1	1
1	50	5	0.5	combat	uni	spearman	AUPRMetric	0.828229	0.0907786	21	0.470722	0.470722
1	50	5	0.5	RMACombat	uni	spearman	AUPRMetric	0.827842	0.0948907	21	0.43787	0.421693
1	50	5	0.5	scaling	uni	spearman	AUPRMetric	0.80799	0.0986105	21	0.0162358	0.00036331
1	50	5	0.5	fixedEffectMethod	uni	spearman	AUPRMetric	0.636272	0.140006	21	7.08361e-10	1.10656e-10
1	50	5	0.5	randomEffectMethod	uni	spearman	AUPRMetric	0.636272	0.140006	21	7.08361e-10	NaN
1	50	5	0.5	frEffectMethod	uni	spearman	AUPRMetric	0.636272	0.140006	21	7.08361e-10	NaN
1	50	5	0.5	fisherMethod	uni	spearman	AUPRMetric	0.623425	0.164897	21	1.14201e-08	0.24874
1	50	5	0.5	rankProductMethod	uni	spearman	AUPRMetric	0.58361	0.166622	21	4.43864e-10	9.60141e-08
1	50	5	0.5	noCorrection	uni	spearman	AUPRMetric	0.574537	0.130976	21	4.31896e-12	0.366677
1	50	5	0.5	SVA	uni	spearman	AUPRMetric	0.420445	0.274483	21	5.11242e-08	0.00285627
1	50	5	0.5	singleDataset	uni	spearman	AUPRMetric	0.0187912	0.00666561	21	1.39776e-20	9.92785e-07
1	50	5	0.5	random	uni	spearman	AUPRMetric	0.00587445	0.00339188	21	8.2164e-21	8.6375e-12
1	50	5	0.5	stoufferMethod	uni	spearman	AUPRMetric	0.00397847	0.00405933	21	7.52398e-21	0.0441447
1	50	5	0.5	RMA	uni	spearman	pAUCMetric	0.991833	0.00872299	21	1	1
1	50	5	0.5	combat	uni	spearman	pAUCMetric	0.991739	0.00833024	21	0.427743	0.427743
1	50	5	0.5	RMACombat	uni	spearman	pAUCMetric	0.99171	0.00842468	21	0.390812	0.398333
1	50	5	0.5	scaling	uni	spearman	pAUCMetric	0.99074	0.00893735	21	0.0773025	0.00808096
1	50	5	0.5	fixedEffectMethod	uni	spearman	pAUCMetric	0.970426	0.0284296	21	5.82397e-05	7.12704e-05
1	50	5	0.5	randomEffectMethod	uni	spearman	pAUCMetric	0.970426	0.0284296	21	5.82397e-05	NaN
1	50	5	0.5	frEffectMethod	uni	spearman	pAUCMetric	0.970426	0.0284296	21	5.82397e-05	NaN
1	50	5	0.5	fisherMethod	uni	spearman	pAUCMetric	0.943833	0.0487157	21	1.43922e-05	7.45866e-05
1	50	5	0.5	rankProductMethod	uni	spearman	pAUCMetric	0.936953	0.053972	21	1.16934e-05	0.000137157
1	50	5	0.5	noCorrection	uni	spearman	pAUCMetric	0.936767	0.0615438	21	7.59194e-05	0.489739
1	50	5	0.5	SVA	uni	spearman	pAUCMetric	0.841438	0.106682	21	5.97303e-07	1.37673e-05
1	50	5	0.5	singleDataset	uni	spearman	pAUCMetric	0.566947	0.0161081	21	1.94302e-33	2.0192e-11
1	50	5	0.5	random	uni	spearman	pAUCMetric	0.501286	0.024362	21	6.15961e-28	5.86313e-11
1	50	5	0.5	stoufferMethod	uni	spearman	pAUCMetric	0.482059	0.0473312	21	4.57428e-23	0.0284286
1	50	5	0.5	RMA	uni	spearman	AFDRMetric	0.898051	0.064017	21	1	1
1	50	5	0.5	combat	uni	spearman	AFDRMetric	0.897312	0.0632192	21	0.42768	0.42768
1	50	5	0.5	RMACombat	uni	spearman	AFDRMetric	0.896874	0.0652512	21	0.370376	0.353178
1	50	5	0.5	scaling	uni	spearman	AFDRMetric	0.883309	0.0718758	21	0.0136445	0.000344258
1	50	5	0.5	fixedEffectMethod	uni	spearman	AFDRMetric	0.761791	0.113036	21	2.2641e-09	3.21221e-10
1	50	5	0.5	randomEffectMethod	uni	spearman	AFDRMetric	0.761791	0.113036	21	2.2641e-09	NaN
1	50	5	0.5	frEffectMethod	uni	spearman	AFDRMetric	0.761791	0.113036	21	2.2641e-09	NaN
1	50	5	0.5	fisherMethod	uni	spearman	AFDRMetric	0.751132	0.140029	21	2.59994e-07	0.238481
1	50	5	0.5	noCorrection	uni	spearman	AFDRMetric	0.724722	0.103471	21	7.05302e-11	0.149447
1	50	5	0.5	rankProductMethod	uni	spearman	AFDRMetric	0.722168	0.14157	21	1.48721e-08	0.457754
1	50	5	0.5	SVA	uni	spearman	AFDRMetric	0.57308	0.243302	21	2.23021e-07	0.00133272
1	50	5	0.5	singleDataset	uni	spearman	AFDRMetric	0.0514601	0.0129816	21	4.98959e-24	3.62897e-09
1	50	5	0.5	random	uni	spearman	AFDRMetric	0.0109468	0.0133788	21	7.05649e-25	2.94987e-09
1	50	5	0.5	stoufferMethod	uni	spearman	AFDRMetric	0.00669885	0.012604	21	7.32984e-25	0.147622
1	50	5	0.5	fisherMethod	uni	spearman	numberOfTargets	40.0476	21.5441	21	1	1
1	50	5	0.5	stoufferMethod	uni	spearman	numberOfTargets	40.0476	21.5441	21	NaN	NaN
1	50	5	0.5	fixedEffectMethod	uni	spearman	numberOfTargets	40.0476	21.5441	21	NaN	NaN
1	50	5	0.5	randomEffectMethod	uni	spearman	numberOfTargets	40.0476	21.5441	21	NaN	NaN
1	50	5	0.5	frEffectMethod	uni	spearman	numberOfTargets	40.0476	21.5441	21	NaN	NaN
1	50	5	0.5	noCorrection	uni	spearman	numberOfTargets	40.0476	21.5441	21	NaN	NaN
1	50	5	0.5	RMA	uni	spearman	numberOfTargets	40.0476	21.5441	21	NaN	NaN
1	50	5	0.5	scaling	uni	spearman	numberOfTargets	40.0476	21.5441	21	NaN	NaN
1	50	5	0.5	combat	uni	spearman	numberOfTargets	40.0476	21.5441	21	NaN	NaN
1	50	5	0.5	RMACombat	uni	spearman	numberOfTargets	40.0476	21.5441	21	NaN	NaN
1	50	5	0.5	random	uni	spearman	numberOfTargets	40.0476	21.5441	21	NaN	NaN
1	50	5	0.5	singleDataset	uni	spearman	numberOfTargets	40.0476	21.5441	21	NaN	NaN
1	50	5	0.5	SVA	uni	spearman	numberOfTargets	40.0476	21.5441	21	NaN	NaN
1	50	5	0.5	rankProductMethod	uni	spearman	numberOfTargets	40.0476	21.5441	21	NaN	NaN
1	50	5	1	combat	uni	pearson	AUCMetric	0.990509	0.0122363	21	1	1
1	50	5	1	RMACombat	uni	pearson	AUCMetric	0.990508	0.0126665	21	0.497405	0.497405
1	50	5	1	RMA	uni	pearson	AUCMetric	0.988826	0.0129188	21	0.0654726	0.0772936
1	50	5	1	scaling	uni	pearson	AUCMetric	0.988351	0.0183882	21	0.0797764	0.414385
1	50	5	1	fixedEffectMethod	uni	pearson	AUCMetric	0.987294	0.0212305	21	0.0719626	0.0709478
1	50	5	1	randomEffectMethod	uni	pearson	AUCMetric	0.987294	0.0212305	21	0.0719626	NaN
1	50	5	1	frEffectMethod	uni	pearson	AUCMetric	0.987294	0.0212305	21	0.0719626	NaN
1	50	5	1	fisherMethod	uni	pearson	AUCMetric	0.938586	0.0578967	21	3.54902e-05	1.08819e-05
1	50	5	1	rankProductMethod	uni	pearson	AUCMetric	0.937783	0.0583079	21	3.17868e-05	0.0366433
1	50	5	1	stoufferMethod	uni	pearson	AUCMetric	0.90417	0.0864507	21	2.46756e-05	6.5851e-05
1	50	5	1	SVA	uni	pearson	AUCMetric	0.754683	0.163331	21	5.97793e-07	0.000315538
1	50	5	1	noCorrection	uni	pearson	AUCMetric	0.687142	0.107292	21	8.1547e-12	0.0613031
1	50	5	1	singleDataset	uni	pearson	AUCMetric	0.608188	0.0332701	21	5.05105e-25	0.000177105
1	50	5	1	random	uni	pearson	AUCMetric	0.508301	0.051322	21	1.24246e-20	7.04506e-07
1	50	5	1	RMACombat	uni	pearson	AUPRMetric	0.663412	0.161445	21	1	1
1	50	5	1	combat	uni	pearson	AUPRMetric	0.659151	0.158781	21	0.0374392	0.0374392
1	50	5	1	fixedEffectMethod	uni	pearson	AUPRMetric	0.657364	0.166909	21	0.276851	0.424383
1	50	5	1	randomEffectMethod	uni	pearson	AUPRMetric	0.657364	0.166909	21	0.276851	NaN
1	50	5	1	frEffectMethod	uni	pearson	AUPRMetric	0.657364	0.166909	21	0.276851	NaN
1	50	5	1	scaling	uni	pearson	AUPRMetric	0.645509	0.1699	21	0.044577	0.00354147
1	50	5	1	RMA	uni	pearson	AUPRMetric	0.631684	0.15519	21	0.00144681	0.204737
1	50	5	1	fisherMethod	uni	pearson	AUPRMetric	0.430828	0.183958	21	2.92946e-07	4.76072e-06
1	50	5	1	rankProductMethod	uni	pearson	AUPRMetric	0.429941	0.18547	21	1.90318e-07	0.396266
1	50	5	1	stoufferMethod	uni	pearson	AUPRMetric	0.403183	0.199948	21	2.89705e-07	0.00355474
1	50	5	1	noCorrection	uni	pearson	AUPRMetric	0.313023	0.112268	21	9.64786e-13	0.0235078
1	50	5	1	SVA	uni	pearson	AUPRMetric	0.163367	0.208461	21	1.25303e-10	0.000534171
1	50	5	1	singleDataset	uni	pearson	AUPRMetric	0.014294	0.00561174	21	2.51628e-14	0.00207057
1	50	5	1	random	uni	pearson	AUPRMetric	0.00616008	0.00450478	21	2.35597e-14	1.86912e-08
1	50	5	1	RMACombat	uni	pearson	pAUCMetric	0.974739	0.0307579	21	1	1
1	50	5	1	combat	uni	pearson	pAUCMetric	0.974671	0.0298866	21	0.428637	0.428637
1	50	5	1	RMA	uni	pearson	pAUCMetric	0.971168	0.0303892	21	0.0610424	0.0518276
1	50	5	1	scaling	uni	pearson	pAUCMetric	0.970943	0.0371395	21	0.0211691	0.475353
1	50	5	1	fixedEffectMethod	uni	pearson	pAUCMetric	0.969103	0.0419928	21	0.0353695	0.082946
1	50	5	1	randomEffectMethod	uni	pearson	pAUCMetric	0.969103	0.0419928	21	0.0353695	NaN
1	50	5	1	frEffectMethod	uni	pearson	pAUCMetric	0.969103	0.0419928	21	0.0353695	NaN
1	50	5	1	fisherMethod	uni	pearson	pAUCMetric	0.889065	0.0800167	21	5.40598e-07	1.94659e-07
1	50	5	1	rankProductMethod	uni	pearson	pAUCMetric	0.887936	0.0806731	21	4.73849e-07	0.0778967
1	50	5	1	stoufferMethod	uni	pearson	pAUCMetric	0.865376	0.0934982	21	4.78081e-07	1.57969e-05
1	50	5	1	noCorrection	uni	pearson	pAUCMetric	0.737779	0.0495314	21	6.68942e-16	9.37041e-07
1	50	5	1	SVA	uni	pearson	pAUCMetric	0.700461	0.161983	21	2.68415e-08	0.126326
1	50	5	1	singleDataset	uni	pearson	pAUCMetric	0.55407	0.0190038	21	2.83104e-27	0.000210002
1	50	5	1	random	uni	pearson	pAUCMetric	0.492749	0.0255707	21	5.62379e-22	6.14062e-08
1	50	5	1	RMACombat	uni	pearson	AFDRMetric	0.774724	0.141052	21	1	1
1	50	5	1	combat	uni	pearson	AFDRMetric	0.772014	0.138353	21	0.0689547	0.0689547
1	50	5	1	fixedEffectMethod	uni	pearson	AFDRMetric	0.767202	0.145594	21	0.156092	0.238872
1	50	5	1	randomEffectMethod	uni	pearson	AFDRMetric	0.767202	0.145594	21	0.156092	NaN
1	50	5	1	frEffectMethod	uni	pearson	AFDRMetric	0.767202	0.145594	21	0.156092	NaN
1	50	5	1	scaling	uni	pearson	AFDRMetric	0.758163	0.151287	21	0.0153762	0.00316872
1	50	5	1	RMA	uni	pearson	AFDRMetric	0.751758	0.13446	21	0.000828666	0.292965
1	50	5	1	fisherMethod	uni	pearson	AFDRMetric	0.593727	0.180678	21	6.05693e-07	5.39984e-06
1	50	5	1	rankProductMethod	uni	pearson	AFDRMetric	0.592739	0.18294	21	3.73618e-07	0.348324
1	50	5	1	stoufferMethod	uni	pearson	AFDRMetric	0.563835	0.200626	21	6.19912e-07	0.00316463
1	50	5	1	noCorrection	uni	pearson	AFDRMetric	0.527678	0.11265	21	1.1546e-10	0.193561
1	50	5	1	SVA	uni	pearson	AFDRMetric	0.264698	0.265501	21	1.1295e-09	4.98211e-05
1	50	5	1	singleDataset	uni	pearson	AFDRMetric	0.0334782	0.00884391	21	1.16089e-16	0.000406896
1	50	5	1	random	uni	pearson	AFDRMetric	0.0108726	0.0211093	21	1.59628e-16	4.1492e-05
1	50	5	1	fisherMethod	uni	pearson	numberOfTargets	40.0476	21.5441	21	1	1
1	50	5	1	stoufferMethod	uni	pearson	numberOfTargets	40.0476	21.5441	21	NaN	NaN
1	50	5	1	fixedEffectMethod	uni	pearson	numberOfTargets	40.0476	21.5441	21	NaN	NaN
1	50	5	1	randomEffectMethod	uni	pearson	numberOfTargets	40.0476	21.5441	21	NaN	NaN
1	50	5	1	frEffectMethod	uni	pearson	numberOfTargets	40.0476	21.5441	21	NaN	NaN
1	50	5	1	noCorrection	uni	pearson	numberOfTargets	40.0476	21.5441	21	NaN	NaN
1	50	5	1	RMA	uni	pearson	numberOfTargets	40.0476	21.5441	21	NaN	NaN
1	50	5	1	scaling	uni	pearson	numberOfTargets	40.0476	21.5441	21	NaN	NaN
1	50	5	1	combat	uni	pearson	numberOfTargets	40.0476	21.5441	21	NaN	NaN
1	50	5	1	RMACombat	uni	pearson	numberOfTargets	40.0476	21.5441	21	NaN	NaN
1	50	5	1	random	uni	pearson	numberOfTargets	40.0476	21.5441	21	NaN	NaN
1	50	5	1	singleDataset	uni	pearson	numberOfTargets	40.0476	21.5441	21	NaN	NaN
1	50	5	1	SVA	uni	pearson	numberOfTargets	40.0476	21.5441	21	NaN	NaN
1	50	5	1	rankProductMethod	uni	pearson	numberOfTargets	40.0476	21.5441	21	NaN	NaN
1	50	5	1	RMA	uni	spearman	AUCMetric	0.990888	0.0105489	21	1	1
1	50	5	1	RMACombat	uni	spearman	AUCMetric	0.990339	0.0127968	21	0.21606	0.21606
1	50	5	1	combat	uni	spearman	AUCMetric	0.990289	0.0126784	21	0.180924	0.335299
1	50	5	1	scaling	uni	spearman	AUCMetric	0.988337	0.0178729	21	0.0971008	0.0706117
1	50	5	1	fixedEffectMethod	uni	spearman	AUCMetric	0.958311	0.0519845	21	0.00113192	0.00042835
1	50	5	1	randomEffectMethod	uni	spearman	AUCMetric	0.958311	0.0519845	21	0.00113192	NaN
1	50	5	1	frEffectMethod	uni	spearman	AUCMetric	0.958311	0.0519845	21	0.00113192	NaN
1	50	5	1	fisherMethod	uni	spearman	AUCMetric	0.896948	0.0757184	21	1.76478e-06	6.94373e-07
1	50	5	1	rankProductMethod	uni	spearman	AUCMetric	0.892275	0.074371	21	7.05521e-07	0.00176858
1	50	5	1	SVA	uni	spearman	AUCMetric	0.814785	0.140788	21	3.61639e-06	0.00529873
1	50	5	1	noCorrection	uni	spearman	AUCMetric	0.679488	0.118864	21	3.81013e-11	0.00067041
1	50	5	1	singleDataset	uni	spearman	AUCMetric	0.582473	0.029652	21	2.42803e-26	0.000108606
1	50	5	1	random	uni	spearman	AUCMetric	0.495366	0.0700098	21	3.76806e-19	7.33558e-06
1	50	5	1	stoufferMethod	uni	spearman	AUCMetric	0.254283	0.0830349	21	9.52599e-21	1.78531e-10
1	50	5	1	RMACombat	uni	spearman	AUPRMetric	0.666769	0.163915	21	1	1
1	50	5	1	combat	uni	spearman	AUPRMetric	0.666295	0.161512	21	0.420183	0.420183
1	50	5	1	RMA	uni	spearman	AUPRMetric	0.664957	0.156379	21	0.402099	0.433826
1	50	5	1	scaling	uni	spearman	AUPRMetric	0.642806	0.167344	21	0.00551815	0.0613924
1	50	5	1	fixedEffectMethod	uni	spearman	AUPRMetric	0.406257	0.15619	21	1.29584e-09	1.00798e-09
1	50	5	1	randomEffectMethod	uni	spearman	AUPRMetric	0.406257	0.15619	21	1.29584e-09	NaN
1	50	5	1	frEffectMethod	uni	spearman	AUPRMetric	0.406257	0.15619	21	1.29584e-09	NaN
1	50	5	1	noCorrection	uni	spearman	AUPRMetric	0.335329	0.117184	21	2.08385e-11	0.0235897
1	50	5	1	fisherMethod	uni	spearman	AUPRMetric	0.26912	0.173526	21	1.62769e-09	0.079114
1	50	5	1	rankProductMethod	uni	spearman	AUPRMetric	0.255063	0.170929	21	1.00669e-09	0.00211871
1	50	5	1	SVA	uni	spearman	AUPRMetric	0.216483	0.240378	21	6.26911e-09	0.301098
1	50	5	1	singleDataset	uni	spearman	AUPRMetric	0.0128043	0.00532703	21	3.16639e-14	0.000525428
1	50	5	1	random	uni	spearman	AUPRMetric	0.00599688	0.00427462	21	2.44639e-14	3.73653e-08
1	50	5	1	stoufferMethod	uni	spearman	AUPRMetric	0.00122557	0.000950634	21	2.17623e-14	7.55116e-06
1	50	5	1	RMA	uni	spearman	pAUCMetric	0.975816	0.0259974	21	1	1
1	50	5	1	RMACombat	uni	spearman	pAUCMetric	0.974869	0.0292798	21	0.240231	0.240231
1	50	5	1	combat	uni	spearman	pAUCMetric	0.974728	0.0290343	21	0.191518	0.300771
1	50	5	1	scaling	uni	spearman	pAUCMetric	0.970981	0.0360936	21	0.0682462	0.0359208
1	50	5	1	fixedEffectMethod	uni	spearman	pAUCMetric	0.914499	0.0720074	21	8.86976e-06	1.29626e-06
1	50	5	1	randomEffectMethod	uni	spearman	pAUCMetric	0.914499	0.0720074	21	8.86976e-06	NaN
1	50	5	1	frEffectMethod	uni	spearman	pAUCMetric	0.914499	0.0720074	21	8.86976e-06	NaN
1	50	5	1	fisherMethod	uni	spearman	pAUCMetric	0.823647	0.0962979	21	1.21336e-08	1.35953e-08
1	50	5	1	rankProductMethod	uni	spearman	pAUCMetric	0.815529	0.0933905	21	3.08242e-09	0.000894625
1	50	5	1	SVA	uni	spearman	pAUCMetric	0.748135	0.149	21	1.06806e-07	0.0244814
1	50	5	1	noCorrection	uni	spearman	pAUCMetric	0.741025	0.0502809	21	5.5531e-16	0.402468
1	50	5	1	singleDataset	uni	spearman	pAUCMetric	0.537473	0.014915	21	1.92083e-28	4.44779e-15
1	50	5	1	random	uni	spearman	pAUCMetric	0.498573	0.0227558	21	6.46679e-25	5.62284e-07
1	50	5	1	stoufferMethod	uni	spearman	pAUCMetric	0.45255	0.0120357	21	1.40823e-27	1.41713e-07
1	50	5	1	RMA	uni	spearman	AFDRMetric	0.776345	0.133172	21	1	1
1	50	5	1	combat	uni	spearman	AFDRMetric	0.776015	0.141772	21	0.477323	0.477323
1	50	5	1	RMACombat	uni	spearman	AFDRMetric	0.775319	0.143508	21	0.423371	0.339218
1	50	5	1	scaling	uni	spearman	AFDRMetric	0.756306	0.150248	21	0.0293801	0.00307586
1	50	5	1	fixedEffectMethod	uni	spearman	AFDRMetric	0.577596	0.153011	21	5.06468e-09	4.10203e-09
1	50	5	1	randomEffectMethod	uni	spearman	AFDRMetric	0.577596	0.153011	21	5.06468e-09	NaN
1	50	5	1	frEffectMethod	uni	spearman	AFDRMetric	0.577596	0.153011	21	5.06468e-09	NaN
1	50	5	1	noCorrection	uni	spearman	AFDRMetric	0.551744	0.114707	21	3.71555e-09	0.219826
1	50	5	1	fisherMethod	uni	spearman	AFDRMetric	0.43926	0.184471	21	7.35208e-09	0.0105347
1	50	5	1	rankProductMethod	uni	spearman	AFDRMetric	0.422761	0.185778	21	2.89263e-09	0.00105037
1	50	5	1	SVA	uni	spearman	AFDRMetric	0.346616	0.264473	21	9.88816e-09	0.164383
1	50	5	1	singleDataset	uni	spearman	AFDRMetric	0.0356102	0.0115898	21	6.62705e-17	2.04664e-05
1	50	5	1	random	uni	spearman	AFDRMetric	0.0172309	0.0195311	21	3.24594e-17	0.000139996
1	50	5	1	stoufferMethod	uni	spearman	AFDRMetric	0.000466331	0.00213699	21	2.02231e-17	0.000281391
1	50	5	1	fisherMethod	uni	spearman	numberOfTargets	40.0476	21.5441	21	1	1
1	50	5	1	stoufferMethod	uni	spearman	numberOfTargets	40.0476	21.5441	21	NaN	NaN
1	50	5	1	fixedEffectMethod	uni	spearman	numberOfTargets	40.0476	21.5441	21	NaN	NaN
1	50	5	1	randomEffectMethod	uni	spearman	numberOfTargets	40.0476	21.5441	21	NaN	NaN
1	50	5	1	frEffectMethod	uni	spearman	numberOfTargets	40.0476	21.5441	21	NaN	NaN
1	50	5	1	noCorrection	uni	spearman	numberOfTargets	40.0476	21.5441	21	NaN	NaN
1	50	5	1	RMA	uni	spearman	numberOfTargets	40.0476	21.5441	21	NaN	NaN
1	50	5	1	scaling	uni	spearman	numberOfTargets	40.0476	21.5441	21	NaN	NaN
1	50	5	1	combat	uni	spearman	numberOfTargets	40.0476	21.5441	21	NaN	NaN
1	50	5	1	RMACombat	uni	spearman	numberOfTargets	40.0476	21.5441	21	NaN	NaN
1	50	5	1	random	uni	spearman	numberOfTargets	40.0476	21.5441	21	NaN	NaN
1	50	5	1	singleDataset	uni	spearman	numberOfTargets	40.0476	21.5441	21	NaN	NaN
1	50	5	1	SVA	uni	spearman	numberOfTargets	40.0476	21.5441	21	NaN	NaN
1	50	5	1	rankProductMethod	uni	spearman	numberOfTargets	40.0476	21.5441	21	NaN	NaN
1	10	50	0.1	RMA	uni	pearson	AUCMetric	0.99902	0.000965016	21	1	1
1	10	50	0.1	RMACombat	uni	pearson	AUCMetric	0.999005	0.000974102	21	0.00239081	0.00239081
1	10	50	0.1	combat	uni	pearson	AUCMetric	0.998992	0.000978379	21	0.169233	0.333013
1	10	50	0.1	fixedEffectMethod	uni	pearson	AUCMetric	0.99898	0.00098181	21	0.0962978	0.00379456
1	10	50	0.1	randomEffectMethod	uni	pearson	AUCMetric	0.99898	0.00098181	21	0.0962978	NaN
1	10	50	0.1	frEffectMethod	uni	pearson	AUCMetric	0.99898	0.00098181	21	0.0962978	NaN
1	10	50	0.1	stoufferMethod	uni	pearson	AUCMetric	0.998976	0.000983975	21	0.0734806	0.036324
1	10	50	0.1	scaling	uni	pearson	AUCMetric	0.998972	0.000990093	21	0.0737541	0.299437
1	10	50	0.1	fisherMethod	uni	pearson	AUCMetric	0.99897	0.000983588	21	0.0629692	0.44162
1	10	50	0.1	rankProductMethod	uni	pearson	AUCMetric	0.998969	0.000967471	21	0.0616786	0.483279
1	10	50	0.1	noCorrection	uni	pearson	AUCMetric	0.998966	0.000989597	21	0.0701898	0.428522
1	10	50	0.1	singleDataset	uni	pearson	AUCMetric	0.99487	0.00443399	21	1.61902e-05	1.76081e-05
1	10	50	0.1	SVA	uni	pearson	AUCMetric	0.949959	0.043992	21	2.44425e-05	5.30208e-05
1	10	50	0.1	random	uni	pearson	AUCMetric	0.502729	0.0477391	21	2.22251e-22	1.95971e-19
1	10	50	0.1	RMA	uni	pearson	AUPRMetric	0.930482	0.0483984	21	1	1
1	10	50	0.1	combat	uni	pearson	AUPRMetric	0.929672	0.0482084	21	0.27567	0.27567
1	10	50	0.1	RMACombat	uni	pearson	AUPRMetric	0.929071	0.0493294	21	0.0065429	0.337521
1	10	50	0.1	fixedEffectMethod	uni	pearson	AUPRMetric	0.928489	0.0487571	21	0.0866826	0.348707
1	10	50	0.1	randomEffectMethod	uni	pearson	AUPRMetric	0.928489	0.0487571	21	0.0866826	NaN
1	10	50	0.1	frEffectMethod	uni	pearson	AUPRMetric	0.928489	0.0487571	21	0.0866826	NaN
1	10	50	0.1	noCorrection	uni	pearson	AUPRMetric	0.928387	0.0489045	21	0.141034	0.468831
1	10	50	0.1	scaling	uni	pearson	AUPRMetric	0.928374	0.0489895	21	0.0989912	0.496423
1	10	50	0.1	stoufferMethod	uni	pearson	AUPRMetric	0.928296	0.0490232	21	0.0760417	0.423325
1	10	50	0.1	rankProductMethod	uni	pearson	AUPRMetric	0.927933	0.0488562	21	0.0771481	0.323631
1	10	50	0.1	fisherMethod	uni	pearson	AUPRMetric	0.926316	0.0485484	21	0.0552257	0.240831
1	10	50	0.1	singleDataset	uni	pearson	AUPRMetric	0.786892	0.0778124	21	4.31966e-12	2.6937e-11
1	10	50	0.1	SVA	uni	pearson	AUPRMetric	0.716314	0.167859	21	4.72282e-06	0.0466056
1	10	50	0.1	random	uni	pearson	AUPRMetric	0.00535753	0.00279175	21	1.57333e-27	1.14382e-14
1	10	50	0.1	RMA	uni	pearson	pAUCMetric	0.997279	0.0026806	21	1	1
1	10	50	0.1	RMACombat	uni	pearson	pAUCMetric	0.997237	0.00270584	21	0.00239081	0.00239081
1	10	50	0.1	combat	uni	pearson	pAUCMetric	0.9972	0.00271772	21	0.169233	0.333013
1	10	50	0.1	fixedEffectMethod	uni	pearson	pAUCMetric	0.997168	0.00272725	21	0.0962978	0.00379456
1	10	50	0.1	randomEffectMethod	uni	pearson	pAUCMetric	0.997168	0.00272725	21	0.0962978	NaN
1	10	50	0.1	frEffectMethod	uni	pearson	pAUCMetric	0.997168	0.00272725	21	0.0962978	NaN
1	10	50	0.1	stoufferMethod	uni	pearson	pAUCMetric	0.997155	0.00273326	21	0.0734806	0.036324
1	10	50	0.1	scaling	uni	pearson	pAUCMetric	0.997144	0.00275026	21	0.0737541	0.299437
1	10	50	0.1	fisherMethod	uni	pearson	pAUCMetric	0.997138	0.00273219	21	0.0629692	0.44162
1	10	50	0.1	rankProductMethod	uni	pearson	pAUCMetric	0.997135	0.00268742	21	0.0616786	0.483279
1	10	50	0.1	noCorrection	uni	pearson	pAUCMetric	0.997128	0.00274888	21	0.0701898	0.428522
1	10	50	0.1	singleDataset	uni	pearson	pAUCMetric	0.985942	0.0119507	21	1.25937e-05	1.35129e-05
1	10	50	0.1	SVA	uni	pearson	pAUCMetric	0.932438	0.0558846	21	1.29213e-05	6.58439e-05
1	10	50	0.1	random	uni	pearson	pAUCMetric	0.499793	0.024691	21	6.98215e-28	1.93338e-19
1	10	50	0.1	RMA	uni	pearson	AFDRMetric	0.959494	0.0314739	21	1	1
1	10	50	0.1	combat	uni	pearson	AFDRMetric	0.958865	0.0314495	21	0.229595	0.229595
1	10	50	0.1	RMACombat	uni	pearson	AFDRMetric	0.958735	0.0319281	21	0.010487	0.44269
1	10	50	0.1	fixedEffectMethod	uni	pearson	AFDRMetric	0.958096	0.0318902	21	0.0739844	0.261445
1	10	50	0.1	randomEffectMethod	uni	pearson	AFDRMetric	0.958096	0.0318902	21	0.0739844	NaN
1	10	50	0.1	frEffectMethod	uni	pearson	AFDRMetric	0.958096	0.0318902	21	0.0739844	NaN
1	10	50	0.1	scaling	uni	pearson	AFDRMetric	0.958091	0.031876	21	0.0874975	0.494841
1	10	50	0.1	stoufferMethod	uni	pearson	AFDRMetric	0.957979	0.0319613	21	0.0617292	0.32182
1	10	50	0.1	noCorrection	uni	pearson	AFDRMetric	0.957951	0.0317444	21	0.111713	0.485802
1	10	50	0.1	rankProductMethod	uni	pearson	AFDRMetric	0.957862	0.0314741	21	0.0813823	0.447371
1	10	50	0.1	fisherMethod	uni	pearson	AFDRMetric	0.957081	0.0315887	21	0.0426885	0.233064
1	10	50	0.1	singleDataset	uni	pearson	AFDRMetric	0.86884	0.0577439	21	9.61192e-11	2.46359e-10
1	10	50	0.1	SVA	uni	pearson	AFDRMetric	0.827481	0.114036	21	1.64617e-05	0.0748527
1	10	50	0.1	random	uni	pearson	AFDRMetric	0.00437177	0.0102552	21	5.80105e-31	5.1116e-19
1	10	50	0.1	fisherMethod	uni	pearson	numberOfTargets	40.0476	21.5441	21	1	1
1	10	50	0.1	stoufferMethod	uni	pearson	numberOfTargets	40.0476	21.5441	21	NaN	NaN
1	10	50	0.1	fixedEffectMethod	uni	pearson	numberOfTargets	40.0476	21.5441	21	NaN	NaN
1	10	50	0.1	randomEffectMethod	uni	pearson	numberOfTargets	40.0476	21.5441	21	NaN	NaN
1	10	50	0.1	frEffectMethod	uni	pearson	numberOfTargets	40.0476	21.5441	21	NaN	NaN
1	10	50	0.1	noCorrection	uni	pearson	numberOfTargets	40.0476	21.5441	21	NaN	NaN
1	10	50	0.1	RMA	uni	pearson	numberOfTargets	40.0476	21.5441	21	NaN	NaN
1	10	50	0.1	scaling	uni	pearson	numberOfTargets	40.0476	21.5441	21	NaN	NaN
1	10	50	0.1	combat	uni	pearson	numberOfTargets	40.0476	21.5441	21	NaN	NaN
1	10	50	0.1	RMACombat	uni	pearson	numberOfTargets	40.0476	21.5441	21	NaN	NaN
1	10	50	0.1	random	uni	pearson	numberOfTargets	40.0476	21.5441	21	NaN	NaN
1	10	50	0.1	singleDataset	uni	pearson	numberOfTargets	40.0476	21.5441	21	NaN	NaN
1	10	50	0.1	SVA	uni	pearson	numberOfTargets	40.0476	21.5441	21	NaN	NaN
1	10	50	0.1	rankProductMethod	uni	pearson	numberOfTargets	40.0476	21.5441	21	NaN	NaN
1	10	50	0.1	RMA	uni	spearman	AUCMetric	0.998887	0.00112738	21	1	1
1	10	50	0.1	RMACombat	uni	spearman	AUCMetric	0.998868	0.0011427	21	0.00364128	0.00364128
1	10	50	0.1	combat	uni	spearman	AUCMetric	0.998843	0.00115361	21	0.0834034	0.195427
1	10	50	0.1	fixedEffectMethod	uni	spearman	AUCMetric	0.998841	0.00112014	21	0.0424877	0.449249
1	10	50	0.1	randomEffectMethod	uni	spearman	AUCMetric	0.998841	0.00112014	21	0.0424877	NaN
1	10	50	0.1	frEffectMethod	uni	spearman	AUCMetric	0.998841	0.00112014	21	0.0424877	NaN
1	10	50	0.1	noCorrection	uni	spearman	AUCMetric	0.998834	0.00112411	21	0.0423873	0.289401
1	10	50	0.1	scaling	uni	spearman	AUCMetric	0.998832	0.00115347	21	0.0837805	0.435753
1	10	50	0.1	rankProductMethod	uni	spearman	AUCMetric	0.998828	0.00108835	21	0.0538082	0.434149
1	10	50	0.1	stoufferMethod	uni	spearman	AUCMetric	0.998795	0.00111703	21	0.00950866	0.0963508
1	10	50	0.1	fisherMethod	uni	spearman	AUCMetric	0.99849	0.00126028	21	3.16237e-05	1.93685e-05
1	10	50	0.1	singleDataset	uni	spearman	AUCMetric	0.993168	0.00520034	21	2.17757e-06	3.99622e-06
1	10	50	0.1	SVA	uni	spearman	AUCMetric	0.983512	0.0137963	21	1.9788e-05	0.00113791
1	10	50	0.1	random	uni	spearman	AUCMetric	0.504736	0.0640172	21	7.97257e-20	6.00821e-20
1	10	50	0.1	RMA	uni	spearman	AUPRMetric	0.923392	0.0539064	21	1	1
1	10	50	0.1	RMACombat	uni	spearman	AUPRMetric	0.921744	0.0544522	21	0.00279582	0.00279582
1	10	50	0.1	combat	uni	spearman	AUPRMetric	0.921113	0.053476	21	0.0438204	0.293353
1	10	50	0.1	fixedEffectMethod	uni	spearman	AUPRMetric	0.920612	0.0536987	21	0.0793998	0.324241
1	10	50	0.1	randomEffectMethod	uni	spearman	AUPRMetric	0.920612	0.0536987	21	0.0793998	NaN
1	10	50	0.1	frEffectMethod	uni	spearman	AUPRMetric	0.920612	0.0536987	21	0.0793998	NaN
1	10	50	0.1	scaling	uni	spearman	AUPRMetric	0.920371	0.0538383	21	0.048531	0.396339
1	10	50	0.1	noCorrection	uni	spearman	AUPRMetric	0.920219	0.0522841	21	0.0263081	0.449414
1	10	50	0.1	rankProductMethod	uni	spearman	AUPRMetric	0.920102	0.051744	21	0.0832452	0.469808
1	10	50	0.1	stoufferMethod	uni	spearman	AUPRMetric	0.917295	0.0511287	21	0.00847325	0.0686735
1	10	50	0.1	fisherMethod	uni	spearman	AUPRMetric	0.896681	0.0551533	21	3.26063e-06	3.05584e-05
1	10	50	0.1	SVA	uni	spearman	AUPRMetric	0.879821	0.0561986	21	0.000815769	0.10549
1	10	50	0.1	singleDataset	uni	spearman	AUPRMetric	0.742364	0.0848642	21	6.93711e-13	2.79585e-08
1	10	50	0.1	random	uni	spearman	AUPRMetric	0.00689828	0.00520992	21	3.04141e-26	9.82453e-21
1	10	50	0.1	RMA	uni	spearman	pAUCMetric	0.996909	0.00313162	21	1	1
1	10	50	0.1	RMACombat	uni	spearman	pAUCMetric	0.996855	0.00317418	21	0.00364128	0.00364128
1	10	50	0.1	combat	uni	spearman	pAUCMetric	0.996787	0.00320446	21	0.0834034	0.195427
1	10	50	0.1	fixedEffectMethod	uni	spearman	pAUCMetric	0.996781	0.00311151	21	0.0424877	0.449249
1	10	50	0.1	randomEffectMethod	uni	spearman	pAUCMetric	0.996781	0.00311151	21	0.0424877	NaN
1	10	50	0.1	frEffectMethod	uni	spearman	pAUCMetric	0.996781	0.00311151	21	0.0424877	NaN
1	10	50	0.1	noCorrection	uni	spearman	pAUCMetric	0.996762	0.00312252	21	0.0423873	0.289401
1	10	50	0.1	scaling	uni	spearman	pAUCMetric	0.996755	0.00320408	21	0.0837805	0.435753
1	10	50	0.1	rankProductMethod	uni	spearman	pAUCMetric	0.996743	0.0030232	21	0.0538082	0.434149
1	10	50	0.1	stoufferMethod	uni	spearman	pAUCMetric	0.996653	0.00310287	21	0.00950866	0.0963508
1	10	50	0.1	fisherMethod	uni	spearman	pAUCMetric	0.995806	0.00350078	21	3.16237e-05	1.93685e-05
1	10	50	0.1	singleDataset	uni	spearman	pAUCMetric	0.981546	0.0140606	21	2.10156e-06	3.85079e-06
1	10	50	0.1	SVA	uni	spearman	pAUCMetric	0.975667	0.017599	21	4.30066e-06	0.0542189
1	10	50	0.1	random	uni	spearman	pAUCMetric	0.510412	0.0287553	21	1.64844e-26	8.64791e-27
1	10	50	0.1	RMA	uni	spearman	AFDRMetric	0.95507	0.0351867	21	1	1
1	10	50	0.1	RMACombat	uni	spearman	AFDRMetric	0.954244	0.035333	21	0.0060889	0.0060889
1	10	50	0.1	combat	uni	spearman	AFDRMetric	0.953913	0.0348544	21	0.0696864	0.321737
1	10	50	0.1	fixedEffectMethod	uni	spearman	AFDRMetric	0.953707	0.0341162	21	0.136208	0.387962
1	10	50	0.1	randomEffectMethod	uni	spearman	AFDRMetric	0.953707	0.0341162	21	0.136208	NaN
1	10	50	0.1	frEffectMethod	uni	spearman	AFDRMetric	0.953707	0.0341162	21	0.136208	NaN
1	10	50	0.1	scaling	uni	spearman	AFDRMetric	0.953494	0.0348048	21	0.0696935	0.363522
1	10	50	0.1	rankProductMethod	uni	spearman	AFDRMetric	0.953478	0.0326505	21	0.166313	0.493463
1	10	50	0.1	noCorrection	uni	spearman	AFDRMetric	0.953233	0.0341316	21	0.0354732	0.405365
1	10	50	0.1	stoufferMethod	uni	spearman	AFDRMetric	0.951671	0.0335327	21	0.0209228	0.141445
1	10	50	0.1	fisherMethod	uni	spearman	AFDRMetric	0.939051	0.0366461	21	2.08357e-05	3.78261e-05
1	10	50	0.1	SVA	uni	spearman	AFDRMetric	0.933422	0.0303167	21	0.00231138	0.233373
1	10	50	0.1	singleDataset	uni	spearman	AFDRMetric	0.838979	0.0637301	21	1.33164e-11	3.45337e-08
1	10	50	0.1	random	uni	spearman	AFDRMetric	0.0190864	0.0293708	21	6.02424e-27	3.30305e-23
1	10	50	0.1	fisherMethod	uni	spearman	numberOfTargets	40.0476	21.5441	21	1	1
1	10	50	0.1	stoufferMethod	uni	spearman	numberOfTargets	40.0476	21.5441	21	NaN	NaN
1	10	50	0.1	fixedEffectMethod	uni	spearman	numberOfTargets	40.0476	21.5441	21	NaN	NaN
1	10	50	0.1	randomEffectMethod	uni	spearman	numberOfTargets	40.0476	21.5441	21	NaN	NaN
1	10	50	0.1	frEffectMethod	uni	spearman	numberOfTargets	40.0476	21.5441	21	NaN	NaN
1	10	50	0.1	noCorrection	uni	spearman	numberOfTargets	40.0476	21.5441	21	NaN	NaN
1	10	50	0.1	RMA	uni	spearman	numberOfTargets	40.0476	21.5441	21	NaN	NaN
1	10	50	0.1	scaling	uni	spearman	numberOfTargets	40.0476	21.5441	21	NaN	NaN
1	10	50	0.1	combat	uni	spearman	numberOfTargets	40.0476	21.5441	21	NaN	NaN
1	10	50	0.1	RMACombat	uni	spearman	numberOfTargets	40.0476	21.5441	21	NaN	NaN
1	10	50	0.1	random	uni	spearman	numberOfTargets	40.0476	21.5441	21	NaN	NaN
1	10	50	0.1	singleDataset	uni	spearman	numberOfTargets	40.0476	21.5441	21	NaN	NaN
1	10	50	0.1	SVA	uni	spearman	numberOfTargets	40.0476	21.5441	21	NaN	NaN
1	10	50	0.1	rankProductMethod	uni	spearman	numberOfTargets	40.0476	21.5441	21	NaN	NaN
1	10	50	0.5	fisherMethod	uni	pearson	AUCMetric	0.997909	0.00215095	21	1	1
1	10	50	0.5	fixedEffectMethod	uni	pearson	AUCMetric	0.99784	0.00227071	21	0.021501	0.021501
1	10	50	0.5	randomEffectMethod	uni	pearson	AUCMetric	0.99784	0.00227071	21	0.021501	NaN
1	10	50	0.5	frEffectMethod	uni	pearson	AUCMetric	0.99784	0.00227071	21	0.021501	NaN
1	10	50	0.5	rankProductMethod	uni	pearson	AUCMetric	0.997805	0.00225042	21	0.0108781	0.115006
1	10	50	0.5	stoufferMethod	uni	pearson	AUCMetric	0.997764	0.00238472	21	0.0153406	0.18381
1	10	50	0.5	scaling	uni	pearson	AUCMetric	0.99776	0.00236789	21	0.00706567	0.398086
1	10	50	0.5	RMACombat	uni	pearson	AUCMetric	0.997712	0.002395	21	0.00217326	0.0304135
1	10	50	0.5	combat	uni	pearson	AUCMetric	0.997679	0.00245746	21	0.00363062	0.185506
1	10	50	0.5	RMA	uni	pearson	AUCMetric	0.997417	0.00269777	21	0.000657777	0.000133861
1	10	50	0.5	singleDataset	uni	pearson	AUCMetric	0.978227	0.0173582	21	6.2751e-06	5.7101e-06
1	10	50	0.5	SVA	uni	pearson	AUCMetric	0.873262	0.113387	21	2.787e-05	0.0001067
1	10	50	0.5	noCorrection	uni	pearson	AUCMetric	0.719652	0.125018	21	1.01887e-09	0.000145688
1	10	50	0.5	random	uni	pearson	AUCMetric	0.489167	0.0626056	21	3.43539e-20	7.84449e-08
1	10	50	0.5	fisherMethod	uni	pearson	AUPRMetric	0.875564	0.0780352	21	1	1
1	10	50	0.5	fixedEffectMethod	uni	pearson	AUPRMetric	0.872299	0.0825066	21	0.0131772	0.0131772
1	10	50	0.5	randomEffectMethod	uni	pearson	AUPRMetric	0.872299	0.0825066	21	0.0131772	NaN
1	10	50	0.5	frEffectMethod	uni	pearson	AUPRMetric	0.872299	0.0825066	21	0.0131772	NaN
1	10	50	0.5	rankProductMethod	uni	pearson	AUPRMetric	0.869961	0.0810391	21	0.00682164	0.080618
1	10	50	0.5	stoufferMethod	uni	pearson	AUPRMetric	0.869534	0.0839478	21	0.00177936	0.410516
1	10	50	0.5	scaling	uni	pearson	AUPRMetric	0.867709	0.0843473	21	0.000406699	0.00653172
1	10	50	0.5	combat	uni	pearson	AUPRMetric	0.864946	0.085361	21	5.29137e-05	2.96201e-05
1	10	50	0.5	RMACombat	uni	pearson	AUPRMetric	0.864611	0.0858034	21	2.28935e-05	0.367434
1	10	50	0.5	RMA	uni	pearson	AUPRMetric	0.852495	0.0896037	21	3.46826e-07	1.20181e-07
1	10	50	0.5	singleDataset	uni	pearson	AUPRMetric	0.595663	0.116435	21	1.07871e-13	3.96976e-13
1	10	50	0.5	noCorrection	uni	pearson	AUPRMetric	0.446381	0.102191	21	1.35002e-16	1.16435e-05
1	10	50	0.5	SVA	uni	pearson	AUPRMetric	0.445054	0.306823	21	5.01433e-07	0.491766
1	10	50	0.5	random	uni	pearson	AUPRMetric	0.0061073	0.00450997	21	5.92793e-23	1.23485e-06
1	10	50	0.5	fisherMethod	uni	pearson	pAUCMetric	0.994193	0.00597485	21	1	1
1	10	50	0.5	fixedEffectMethod	uni	pearson	pAUCMetric	0.993999	0.00630753	21	0.021501	0.021501
1	10	50	0.5	randomEffectMethod	uni	pearson	pAUCMetric	0.993999	0.00630753	21	0.021501	NaN
1	10	50	0.5	frEffectMethod	uni	pearson	pAUCMetric	0.993999	0.00630753	21	0.021501	NaN
1	10	50	0.5	rankProductMethod	uni	pearson	pAUCMetric	0.993904	0.00625116	21	0.0108781	0.115006
1	10	50	0.5	stoufferMethod	uni	pearson	pAUCMetric	0.993789	0.00662421	21	0.0153406	0.18381
1	10	50	0.5	scaling	uni	pearson	pAUCMetric	0.993778	0.00657747	21	0.00706567	0.398086
1	10	50	0.5	RMACombat	uni	pearson	pAUCMetric	0.993644	0.00665277	21	0.00217326	0.0304135
1	10	50	0.5	combat	uni	pearson	pAUCMetric	0.993553	0.00682628	21	0.00363062	0.185506
1	10	50	0.5	RMA	uni	pearson	pAUCMetric	0.992826	0.00749381	21	0.000657777	0.000133861
1	10	50	0.5	singleDataset	uni	pearson	pAUCMetric	0.950885	0.0342361	21	7.52899e-07	5.93389e-07
1	10	50	0.5	SVA	uni	pearson	pAUCMetric	0.832844	0.128088	21	4.21556e-06	6.72711e-05
1	10	50	0.5	noCorrection	uni	pearson	pAUCMetric	0.754027	0.0620532	21	2.45192e-14	0.00568837
1	10	50	0.5	random	uni	pearson	pAUCMetric	0.500897	0.0186953	21	9.90277e-30	7.99229e-14
1	10	50	0.5	fisherMethod	uni	pearson	AFDRMetric	0.925435	0.055878	21	1	1
1	10	50	0.5	fixedEffectMethod	uni	pearson	AFDRMetric	0.922881	0.0591156	21	0.00577658	0.00577658
1	10	50	0.5	randomEffectMethod	uni	pearson	AFDRMetric	0.922881	0.0591156	21	0.00577658	NaN
1	10	50	0.5	frEffectMethod	uni	pearson	AFDRMetric	0.922881	0.0591156	21	0.00577658	NaN
1	10	50	0.5	rankProductMethod	uni	pearson	AFDRMetric	0.921722	0.0574106	21	0.00331472	0.169805
1	10	50	0.5	stoufferMethod	uni	pearson	AFDRMetric	0.921168	0.0602859	21	0.00247626	0.359323
1	10	50	0.5	scaling	uni	pearson	AFDRMetric	0.919971	0.0608703	21	0.000468091	0.00634251
1	10	50	0.5	RMACombat	uni	pearson	AFDRMetric	0.918578	0.0605448	21	2.59923e-05	0.0461912
1	10	50	0.5	combat	uni	pearson	AFDRMetric	0.918517	0.0610996	21	8.71811e-05	0.464724
1	10	50	0.5	RMA	uni	pearson	AFDRMetric	0.91124	0.0629847	21	6.46385e-07	3.0119e-07
1	10	50	0.5	singleDataset	uni	pearson	AFDRMetric	0.72939	0.102538	21	1.10419e-11	2.10003e-11
1	10	50	0.5	noCorrection	uni	pearson	AFDRMetric	0.643347	0.0941187	21	1.39051e-12	0.00239695
1	10	50	0.5	SVA	uni	pearson	AFDRMetric	0.583429	0.276229	21	2.88794e-06	0.182196
1	10	50	0.5	random	uni	pearson	AFDRMetric	0.013776	0.0179382	21	1.42893e-26	4.0805e-09
1	10	50	0.5	fisherMethod	uni	pearson	numberOfTargets	40.0476	21.5441	21	1	1
1	10	50	0.5	stoufferMethod	uni	pearson	numberOfTargets	40.0476	21.5441	21	NaN	NaN
1	10	50	0.5	fixedEffectMethod	uni	pearson	numberOfTargets	40.0476	21.5441	21	NaN	NaN
1	10	50	0.5	randomEffectMethod	uni	pearson	numberOfTargets	40.0476	21.5441	21	NaN	NaN
1	10	50	0.5	frEffectMethod	uni	pearson	numberOfTargets	40.0476	21.5441	21	NaN	NaN
1	10	50	0.5	noCorrection	uni	pearson	numberOfTargets	40.0476	21.5441	21	NaN	NaN
1	10	50	0.5	RMA	uni	pearson	numberOfTargets	40.0476	21.5441	21	NaN	NaN
1	10	50	0.5	scaling	uni	pearson	numberOfTargets	40.0476	21.5441	21	NaN	NaN
1	10	50	0.5	combat	uni	pearson	numberOfTargets	40.0476	21.5441	21	NaN	NaN
1	10	50	0.5	RMACombat	uni	pearson	numberOfTargets	40.0476	21.5441	21	NaN	NaN
1	10	50	0.5	random	uni	pearson	numberOfTargets	40.0476	21.5441	21	NaN	NaN
1	10	50	0.5	singleDataset	uni	pearson	numberOfTargets	40.0476	21.5441	21	NaN	NaN
1	10	50	0.5	SVA	uni	pearson	numberOfTargets	40.0476	21.5441	21	NaN	NaN
1	10	50	0.5	rankProductMethod	uni	pearson	numberOfTargets	40.0476	21.5441	21	NaN	NaN
1	10	50	0.5	fixedEffectMethod	uni	spearman	AUCMetric	0.997657	0.00236181	21	1	1
1	10	50	0.5	randomEffectMethod	uni	spearman	AUCMetric	0.997657	0.00236181	21	NaN	NaN
1	10	50	0.5	frEffectMethod	uni	spearman	AUCMetric	0.997657	0.00236181	21	NaN	NaN
1	10	50	0.5	scaling	uni	spearman	AUCMetric	0.997644	0.00236311	21	0.360572	0.360572
1	10	50	0.5	RMACombat	uni	spearman	AUCMetric	0.997639	0.00236838	21	0.346355	0.441516
1	10	50	0.5	rankProductMethod	uni	spearman	AUCMetric	0.997619	0.00232712	21	0.0810163	0.370605
1	10	50	0.5	fisherMethod	uni	spearman	AUCMetric	0.997602	0.00225167	21	0.211992	0.404603
1	10	50	0.5	stoufferMethod	uni	spearman	AUCMetric	0.997588	0.00245208	21	0.0229579	0.43308
1	10	50	0.5	combat	uni	spearman	AUCMetric	0.997578	0.00245323	21	0.0261102	0.392935
1	10	50	0.5	RMA	uni	spearman	AUCMetric	0.997488	0.00248803	21	0.000268724	0.000943005
1	10	50	0.5	singleDataset	uni	spearman	AUCMetric	0.972185	0.020516	21	2.22903e-06	2.32289e-06
1	10	50	0.5	SVA	uni	spearman	AUCMetric	0.9239	0.0783386	21	0.000141779	0.00267227
1	10	50	0.5	noCorrection	uni	spearman	AUCMetric	0.694034	0.129785	21	4.391e-10	3.13474e-07
1	10	50	0.5	random	uni	spearman	AUCMetric	0.490787	0.0405147	21	5.775e-24	4.28521e-07
1	10	50	0.5	fixedEffectMethod	uni	spearman	AUPRMetric	0.864168	0.0872839	21	1	1
1	10	50	0.5	randomEffectMethod	uni	spearman	AUPRMetric	0.864168	0.0872839	21	NaN	NaN
1	10	50	0.5	frEffectMethod	uni	spearman	AUPRMetric	0.864168	0.0872839	21	NaN	NaN
1	10	50	0.5	stoufferMethod	uni	spearman	AUPRMetric	0.862903	0.0890406	21	0.252569	0.252569
1	10	50	0.5	scaling	uni	spearman	AUPRMetric	0.862679	0.0862731	21	0.101455	0.461369
1	10	50	0.5	rankProductMethod	uni	spearman	AUPRMetric	0.861847	0.0845574	21	0.104814	0.332851
1	10	50	0.5	RMACombat	uni	spearman	AUPRMetric	0.861275	0.0873585	21	0.0369873	0.405388
1	10	50	0.5	combat	uni	spearman	AUPRMetric	0.86085	0.0881603	21	0.00866755	0.375939
1	10	50	0.5	RMA	uni	spearman	AUPRMetric	0.85534	0.088977	21	2.02871e-05	0.000479068
1	10	50	0.5	fisherMethod	uni	spearman	AUPRMetric	0.852838	0.0896786	21	0.0420649	0.354451
1	10	50	0.5	SVA	uni	spearman	AUPRMetric	0.586202	0.248231	21	3.66563e-06	6.61445e-06
1	10	50	0.5	singleDataset	uni	spearman	AUPRMetric	0.545751	0.112751	21	8.75672e-15	0.182745
1	10	50	0.5	noCorrection	uni	spearman	AUPRMetric	0.445717	0.101848	21	1.02646e-16	0.000636952
1	10	50	0.5	random	uni	spearman	AUPRMetric	0.00544079	0.00295583	21	6.44269e-22	6.17053e-15
1	10	50	0.5	fixedEffectMethod	uni	spearman	pAUCMetric	0.993492	0.00656058	21	1	1
1	10	50	0.5	randomEffectMethod	uni	spearman	pAUCMetric	0.993492	0.00656058	21	NaN	NaN
1	10	50	0.5	frEffectMethod	uni	spearman	pAUCMetric	0.993492	0.00656058	21	NaN	NaN
1	10	50	0.5	scaling	uni	spearman	pAUCMetric	0.993455	0.0065642	21	0.360572	0.360572
1	10	50	0.5	RMACombat	uni	spearman	pAUCMetric	0.993441	0.00657884	21	0.346355	0.441516
1	10	50	0.5	rankProductMethod	uni	spearman	pAUCMetric	0.993387	0.00646423	21	0.0810163	0.370605
1	10	50	0.5	fisherMethod	uni	spearman	pAUCMetric	0.99334	0.00625465	21	0.211992	0.404603
1	10	50	0.5	stoufferMethod	uni	spearman	pAUCMetric	0.993299	0.00681133	21	0.0229579	0.43308
1	10	50	0.5	combat	uni	spearman	pAUCMetric	0.993273	0.00681452	21	0.0261102	0.392935
1	10	50	0.5	RMA	uni	spearman	pAUCMetric	0.993023	0.00691121	21	0.000268724	0.000943005
1	10	50	0.5	singleDataset	uni	spearman	pAUCMetric	0.939576	0.0377374	21	1.37964e-07	1.45612e-07
1	10	50	0.5	SVA	uni	spearman	pAUCMetric	0.894199	0.0934558	21	2.83557e-05	0.00683026
1	10	50	0.5	noCorrection	uni	spearman	pAUCMetric	0.750368	0.0585965	21	5.50817e-15	6.24497e-07
1	10	50	0.5	random	uni	spearman	pAUCMetric	0.495611	0.0215029	21	4.91712e-30	3.80846e-15
1	10	50	0.5	fixedEffectMethod	uni	spearman	AFDRMetric	0.91793	0.0609117	21	1	1
1	10	50	0.5	randomEffectMethod	uni	spearman	AFDRMetric	0.91793	0.0609117	21	NaN	NaN
1	10	50	0.5	frEffectMethod	uni	spearman	AFDRMetric	0.91793	0.0609117	21	NaN	NaN
1	10	50	0.5	stoufferMethod	uni	spearman	AFDRMetric	0.917374	0.0609061	21	0.286428	0.286428
1	10	50	0.5	scaling	uni	spearman	AFDRMetric	0.916727	0.0607816	21	0.0589813	0.308601
1	10	50	0.5	rankProductMethod	uni	spearman	AFDRMetric	0.916599	0.0588155	21	0.146747	0.463974
1	10	50	0.5	RMACombat	uni	spearman	AFDRMetric	0.916296	0.0607124	21	0.0480179	0.427105
1	10	50	0.5	combat	uni	spearman	AFDRMetric	0.915705	0.061631	21	0.00875522	0.256851
1	10	50	0.5	RMA	uni	spearman	AFDRMetric	0.912622	0.0616081	21	3.10033e-05	0.00298136
1	10	50	0.5	fisherMethod	uni	spearman	AFDRMetric	0.910668	0.0617369	21	0.0211455	0.295457
1	10	50	0.5	SVA	uni	spearman	AFDRMetric	0.727677	0.181775	21	4.91054e-06	7.89613e-06
1	10	50	0.5	singleDataset	uni	spearman	AFDRMetric	0.688792	0.103508	21	1.14804e-12	0.10114
1	10	50	0.5	noCorrection	uni	spearman	AFDRMetric	0.644303	0.0944025	21	1.49168e-12	0.0597795
1	10	50	0.5	random	uni	spearman	AFDRMetric	0.0116084	0.0176034	21	4.38891e-26	6.66225e-19
1	10	50	0.5	fisherMethod	uni	spearman	numberOfTargets	40.0476	21.5441	21	1	1
1	10	50	0.5	stoufferMethod	uni	spearman	numberOfTargets	40.0476	21.5441	21	NaN	NaN
1	10	50	0.5	fixedEffectMethod	uni	spearman	numberOfTargets	40.0476	21.5441	21	NaN	NaN
1	10	50	0.5	randomEffectMethod	uni	spearman	numberOfTargets	40.0476	21.5441	21	NaN	NaN
1	10	50	0.5	frEffectMethod	uni	spearman	numberOfTargets	40.0476	21.5441	21	NaN	NaN
1	10	50	0.5	noCorrection	uni	spearman	numberOfTargets	40.0476	21.5441	21	NaN	NaN
1	10	50	0.5	RMA	uni	spearman	numberOfTargets	40.0476	21.5441	21	NaN	NaN
1	10	50	0.5	scaling	uni	spearman	numberOfTargets	40.0476	21.5441	21	NaN	NaN
1	10	50	0.5	combat	uni	spearman	numberOfTargets	40.0476	21.5441	21	NaN	NaN
1	10	50	0.5	RMACombat	uni	spearman	numberOfTargets	40.0476	21.5441	21	NaN	NaN
1	10	50	0.5	random	uni	spearman	numberOfTargets	40.0476	21.5441	21	NaN	NaN
1	10	50	0.5	singleDataset	uni	spearman	numberOfTargets	40.0476	21.5441	21	NaN	NaN
1	10	50	0.5	SVA	uni	spearman	numberOfTargets	40.0476	21.5441	21	NaN	NaN
1	10	50	0.5	rankProductMethod	uni	spearman	numberOfTargets	40.0476	21.5441	21	NaN	NaN
1	10	50	1	fisherMethod	uni	pearson	AUCMetric	0.996115	0.00327152	21	1	1
1	10	50	1	rankProductMethod	uni	pearson	AUCMetric	0.995934	0.00339744	21	0.0679929	0.0679929
1	10	50	1	fixedEffectMethod	uni	pearson	AUCMetric	0.995757	0.00367428	21	0.00217828	0.0457737
1	10	50	1	randomEffectMethod	uni	pearson	AUCMetric	0.995757	0.00367428	21	0.00217828	NaN
1	10	50	1	frEffectMethod	uni	pearson	AUCMetric	0.995757	0.00367428	21	0.00217828	NaN
1	10	50	1	stoufferMethod	uni	pearson	AUCMetric	0.995539	0.00390518	21	0.0017303	0.00847959
1	10	50	1	scaling	uni	pearson	AUCMetric	0.995496	0.00389765	21	0.00090072	0.265723
1	10	50	1	combat	uni	pearson	AUCMetric	0.995276	0.00411599	21	0.000775128	0.000911107
1	10	50	1	RMACombat	uni	pearson	AUCMetric	0.992584	0.0077703	21	0.0143509	0.044601
1	10	50	1	RMA	uni	pearson	AUCMetric	0.988785	0.0115779	21	0.00150398	0.00344848
1	10	50	1	singleDataset	uni	pearson	AUCMetric	0.920264	0.0303365	21	4.82557e-11	7.53317e-11
1	10	50	1	SVA	uni	pearson	AUCMetric	0.789229	0.158328	21	3.11402e-06	0.000256158
1	10	50	1	noCorrection	uni	pearson	AUCMetric	0.543348	0.0867405	21	1.19587e-16	1.11799e-07
1	10	50	1	random	uni	pearson	AUCMetric	0.514504	0.0572737	21	1.18226e-20	0.116653
1	10	50	1	fisherMethod	uni	pearson	AUPRMetric	0.788501	0.107704	21	1	1
1	10	50	1	fixedEffectMethod	uni	pearson	AUPRMetric	0.772089	0.116088	21	8.80435e-05	8.80435e-05
1	10	50	1	randomEffectMethod	uni	pearson	AUPRMetric	0.772089	0.116088	21	8.80435e-05	NaN
1	10	50	1	frEffectMethod	uni	pearson	AUPRMetric	0.772089	0.116088	21	8.80435e-05	NaN
1	10	50	1	rankProductMethod	uni	pearson	AUPRMetric	0.768079	0.114203	21	0.000838035	0.200272
1	10	50	1	stoufferMethod	uni	pearson	AUPRMetric	0.763981	0.117205	21	7.40241e-06	0.183245
1	10	50	1	scaling	uni	pearson	AUPRMetric	0.758191	0.123305	21	9.83502e-06	0.00600855
1	10	50	1	RMACombat	uni	pearson	AUPRMetric	0.748779	0.125009	21	1.85869e-05	0.0334285
1	10	50	1	combat	uni	pearson	AUPRMetric	0.747679	0.126949	21	3.28147e-06	0.41492
1	10	50	1	RMA	uni	pearson	AUPRMetric	0.694728	0.135192	21	5.52833e-08	3.4575e-07
1	10	50	1	singleDataset	uni	pearson	AUPRMetric	0.353171	0.0849531	21	2.12534e-16	1.09616e-13
1	10	50	1	noCorrection	uni	pearson	AUPRMetric	0.350337	0.104755	21	5.26429e-18	0.447672
1	10	50	1	SVA	uni	pearson	AUPRMetric	0.256377	0.291391	21	6.48488e-10	0.0492899
1	10	50	1	random	uni	pearson	AUPRMetric	0.0056802	0.00264108	21	2.45363e-19	0.000409985
1	10	50	1	fisherMethod	uni	pearson	pAUCMetric	0.989208	0.00908755	21	1	1
1	10	50	1	rankProductMethod	uni	pearson	pAUCMetric	0.988705	0.00943733	21	0.0679929	0.0679929
1	10	50	1	fixedEffectMethod	uni	pearson	pAUCMetric	0.988215	0.0102063	21	0.00217828	0.0457737
1	10	50	1	randomEffectMethod	uni	pearson	pAUCMetric	0.988215	0.0102063	21	0.00217828	NaN
1	10	50	1	frEffectMethod	uni	pearson	pAUCMetric	0.988215	0.0102063	21	0.00217828	NaN
1	10	50	1	stoufferMethod	uni	pearson	pAUCMetric	0.987607	0.0108477	21	0.0017303	0.00847959
1	10	50	1	scaling	uni	pearson	pAUCMetric	0.987488	0.0108268	21	0.00090072	0.265723
1	10	50	1	combat	uni	pearson	pAUCMetric	0.986877	0.0114333	21	0.000775128	0.000911107
1	10	50	1	RMACombat	uni	pearson	pAUCMetric	0.983001	0.014378	21	0.0030271	0.0324755
1	10	50	1	RMA	uni	pearson	pAUCMetric	0.977551	0.0182924	21	0.000213648	0.000116029
1	10	50	1	singleDataset	uni	pearson	pAUCMetric	0.863592	0.0428489	21	5.77931e-13	1.48581e-12
1	10	50	1	SVA	uni	pearson	pAUCMetric	0.745076	0.173712	21	8.73746e-07	0.00110008
1	10	50	1	noCorrection	uni	pearson	pAUCMetric	0.722555	0.0475258	21	6.64055e-18	0.268971
1	10	50	1	random	uni	pearson	pAUCMetric	0.502149	0.0195865	21	3.42034e-31	1.0166e-16
1	10	50	1	fisherMethod	uni	pearson	AFDRMetric	0.870249	0.0742101	21	1	1
1	10	50	1	fixedEffectMethod	uni	pearson	AFDRMetric	0.859508	0.0808716	21	7.53285e-05	7.53285e-05
1	10	50	1	randomEffectMethod	uni	pearson	AFDRMetric	0.859508	0.0808716	21	7.53285e-05	NaN
1	10	50	1	frEffectMethod	uni	pearson	AFDRMetric	0.859508	0.0808716	21	7.53285e-05	NaN
1	10	50	1	rankProductMethod	uni	pearson	AFDRMetric	0.859169	0.077707	21	0.00336537	0.460057
1	10	50	1	stoufferMethod	uni	pearson	AFDRMetric	0.854272	0.0813101	21	5.35494e-06	0.0580582
1	10	50	1	scaling	uni	pearson	AFDRMetric	0.850226	0.0855293	21	9.21826e-06	0.0036645
1	10	50	1	RMACombat	uni	pearson	AFDRMetric	0.845703	0.0869429	21	3.57927e-05	0.0747598
1	10	50	1	combat	uni	pearson	AFDRMetric	0.844138	0.0874269	21	3.41269e-06	0.306989
1	10	50	1	RMA	uni	pearson	AFDRMetric	0.809197	0.0956708	21	1.65937e-07	7.1237e-07
1	10	50	1	noCorrection	uni	pearson	AFDRMetric	0.568788	0.0985416	21	4.31316e-15	3.45894e-12
1	10	50	1	singleDataset	uni	pearson	AFDRMetric	0.521706	0.0823435	21	2.23001e-16	0.0208007
1	10	50	1	SVA	uni	pearson	AFDRMetric	0.365132	0.326016	21	3.52189e-08	0.0133049
1	10	50	1	random	uni	pearson	AFDRMetric	0.0101802	0.0157305	21	6.30412e-24	3.1257e-05
1	10	50	1	fisherMethod	uni	pearson	numberOfTargets	40.0476	21.5441	21	1	1
1	10	50	1	stoufferMethod	uni	pearson	numberOfTargets	40.0476	21.5441	21	NaN	NaN
1	10	50	1	fixedEffectMethod	uni	pearson	numberOfTargets	40.0476	21.5441	21	NaN	NaN
1	10	50	1	randomEffectMethod	uni	pearson	numberOfTargets	40.0476	21.5441	21	NaN	NaN
1	10	50	1	frEffectMethod	uni	pearson	numberOfTargets	40.0476	21.5441	21	NaN	NaN
1	10	50	1	noCorrection	uni	pearson	numberOfTargets	40.0476	21.5441	21	NaN	NaN
1	10	50	1	RMA	uni	pearson	numberOfTargets	40.0476	21.5441	21	NaN	NaN
1	10	50	1	scaling	uni	pearson	numberOfTargets	40.0476	21.5441	21	NaN	NaN
1	10	50	1	combat	uni	pearson	numberOfTargets	40.0476	21.5441	21	NaN	NaN
1	10	50	1	RMACombat	uni	pearson	numberOfTargets	40.0476	21.5441	21	NaN	NaN
1	10	50	1	random	uni	pearson	numberOfTargets	40.0476	21.5441	21	NaN	NaN
1	10	50	1	singleDataset	uni	pearson	numberOfTargets	40.0476	21.5441	21	NaN	NaN
1	10	50	1	SVA	uni	pearson	numberOfTargets	40.0476	21.5441	21	NaN	NaN
1	10	50	1	rankProductMethod	uni	pearson	numberOfTargets	40.0476	21.5441	21	NaN	NaN
1	10	50	1	fisherMethod	uni	spearman	AUCMetric	0.996	0.00341145	21	1	1
1	10	50	1	rankProductMethod	uni	spearman	AUCMetric	0.995762	0.00359529	21	0.0148215	0.0148215
1	10	50	1	fixedEffectMethod	uni	spearman	AUCMetric	0.995635	0.00388083	21	0.00412656	0.0726543
1	10	50	1	randomEffectMethod	uni	spearman	AUCMetric	0.995635	0.00388083	21	0.00412656	NaN
1	10	50	1	frEffectMethod	uni	spearman	AUCMetric	0.995635	0.00388083	21	0.00412656	NaN
1	10	50	1	scaling	uni	spearman	AUCMetric	0.995483	0.00393586	21	0.00286903	0.0149969
1	10	50	1	stoufferMethod	uni	spearman	AUCMetric	0.995406	0.00409653	21	0.00123959	0.210658
1	10	50	1	RMACombat	uni	spearman	AUCMetric	0.995378	0.0039469	21	0.00106481	0.401084
1	10	50	1	combat	uni	spearman	AUCMetric	0.995372	0.00405675	21	0.00216803	0.449673
1	10	50	1	RMA	uni	spearman	AUCMetric	0.994821	0.00453332	21	0.000925326	0.00145658
1	10	50	1	singleDataset	uni	spearman	AUCMetric	0.909232	0.0323165	21	1.371e-11	1.26144e-11
1	10	50	1	SVA	uni	spearman	AUCMetric	0.826969	0.134956	21	5.00243e-06	0.00337177
1	10	50	1	noCorrection	uni	spearman	AUCMetric	0.539663	0.0812616	21	2.6511e-17	1.20135e-10
1	10	50	1	random	uni	spearman	AUCMetric	0.507647	0.0511333	21	1.27019e-21	0.0843201
1	10	50	1	fisherMethod	uni	spearman	AUPRMetric	0.78131	0.0994021	21	1	1
1	10	50	1	fixedEffectMethod	uni	spearman	AUPRMetric	0.768757	0.122257	21	0.0925377	0.0925377
1	10	50	1	randomEffectMethod	uni	spearman	AUPRMetric	0.768757	0.122257	21	0.0925377	NaN
1	10	50	1	frEffectMethod	uni	spearman	AUPRMetric	0.768757	0.122257	21	0.0925377	NaN
1	10	50	1	stoufferMethod	uni	spearman	AUPRMetric	0.762332	0.120293	21	0.0142341	0.0425731
1	10	50	1	rankProductMethod	uni	spearman	AUPRMetric	0.761606	0.121126	21	0.0342338	0.449069
1	10	50	1	scaling	uni	spearman	AUPRMetric	0.75702	0.123058	21	0.0113882	0.181892
1	10	50	1	combat	uni	spearman	AUPRMetric	0.753095	0.124015	21	0.00575641	0.00198176
1	10	50	1	RMACombat	uni	spearman	AUPRMetric	0.750374	0.124081	21	0.00258559	0.135525
1	10	50	1	RMA	uni	spearman	AUPRMetric	0.731106	0.122299	21	0.000138721	0.000330219
1	10	50	1	noCorrection	uni	spearman	AUPRMetric	0.368946	0.106072	21	1.70575e-17	5.79113e-15
1	10	50	1	singleDataset	uni	spearman	AUPRMetric	0.323276	0.083107	21	7.60009e-18	0.0330983
1	10	50	1	SVA	uni	spearman	AUPRMetric	0.311519	0.257973	21	8.04042e-10	0.40949
1	10	50	1	random	uni	spearman	AUPRMetric	0.00630167	0.00449181	21	6.84878e-20	1.42881e-05
1	10	50	1	fisherMethod	uni	spearman	pAUCMetric	0.988888	0.00947624	21	1	1
1	10	50	1	rankProductMethod	uni	spearman	pAUCMetric	0.988227	0.00998692	21	0.0148215	0.0148215
1	10	50	1	fixedEffectMethod	uni	spearman	pAUCMetric	0.987876	0.0107801	21	0.00412656	0.0726543
1	10	50	1	randomEffectMethod	uni	spearman	pAUCMetric	0.987876	0.0107801	21	0.00412656	NaN
1	10	50	1	frEffectMethod	uni	spearman	pAUCMetric	0.987876	0.0107801	21	0.00412656	NaN
1	10	50	1	scaling	uni	spearman	pAUCMetric	0.987453	0.0109329	21	0.00286903	0.0149969
1	10	50	1	stoufferMethod	uni	spearman	pAUCMetric	0.987238	0.0113792	21	0.00123959	0.210658
1	10	50	1	RMACombat	uni	spearman	pAUCMetric	0.987162	0.0109636	21	0.00106481	0.401084
1	10	50	1	combat	uni	spearman	pAUCMetric	0.987146	0.0112687	21	0.00216803	0.449673
1	10	50	1	RMA	uni	spearman	pAUCMetric	0.985615	0.0125926	21	0.000925326	0.00145658
1	10	50	1	singleDataset	uni	spearman	pAUCMetric	0.850006	0.0448903	21	2.06238e-13	1.30294e-13
1	10	50	1	SVA	uni	spearman	pAUCMetric	0.787177	0.137337	21	3.62013e-07	0.0144077
1	10	50	1	noCorrection	uni	spearman	pAUCMetric	0.722968	0.0482696	21	9.83529e-18	0.0121413
1	10	50	1	random	uni	spearman	pAUCMetric	0.499853	0.0262758	21	9.40598e-27	5.51922e-14
1	10	50	1	fisherMethod	uni	spearman	AFDRMetric	0.866511	0.0719443	21	1	1
1	10	50	1	fixedEffectMethod	uni	spearman	AFDRMetric	0.857632	0.0866477	21	0.0495251	0.0495251
1	10	50	1	randomEffectMethod	uni	spearman	AFDRMetric	0.857632	0.0866477	21	0.0495251	NaN
1	10	50	1	frEffectMethod	uni	spearman	AFDRMetric	0.857632	0.0866477	21	0.0495251	NaN
1	10	50	1	rankProductMethod	uni	spearman	AFDRMetric	0.854838	0.0833183	21	0.0258112	0.178493
1	10	50	1	stoufferMethod	uni	spearman	AFDRMetric	0.853668	0.0848246	21	0.00646488	0.366293
1	10	50	1	scaling	uni	spearman	AFDRMetric	0.850442	0.086134	21	0.00472272	0.131156
1	10	50	1	combat	uni	spearman	AFDRMetric	0.848245	0.0864892	21	0.00253867	0.00304403
1	10	50	1	RMACombat	uni	spearman	AFDRMetric	0.846144	0.086952	21	0.00114375	0.118213
1	10	50	1	RMA	uni	spearman	AFDRMetric	0.83351	0.0866215	21	0.000121888	0.00161078
1	10	50	1	noCorrection	uni	spearman	AFDRMetric	0.589051	0.0937335	21	4.36098e-14	6.32303e-12
1	10	50	1	singleDataset	uni	spearman	AFDRMetric	0.490859	0.0851713	21	2.22924e-17	0.00019903
1	10	50	1	SVA	uni	spearman	AFDRMetric	0.462639	0.258311	21	2.13337e-08	0.29167
1	10	50	1	random	uni	spearman	AFDRMetric	0.0143709	0.0240641	21	1.11617e-22	9.29691e-08
1	10	50	1	fisherMethod	uni	spearman	numberOfTargets	40.0476	21.5441	21	1	1
1	10	50	1	stoufferMethod	uni	spearman	numberOfTargets	40.0476	21.5441	21	NaN	NaN
1	10	50	1	fixedEffectMethod	uni	spearman	numberOfTargets	40.0476	21.5441	21	NaN	NaN
1	10	50	1	randomEffectMethod	uni	spearman	numberOfTargets	40.0476	21.5441	21	NaN	NaN
1	10	50	1	frEffectMethod	uni	spearman	numberOfTargets	40.0476	21.5441	21	NaN	NaN
1	10	50	1	noCorrection	uni	spearman	numberOfTargets	40.0476	21.5441	21	NaN	NaN
1	10	50	1	RMA	uni	spearman	numberOfTargets	40.0476	21.5441	21	NaN	NaN
1	10	50	1	scaling	uni	spearman	numberOfTargets	40.0476	21.5441	21	NaN	NaN
1	10	50	1	combat	uni	spearman	numberOfTargets	40.0476	21.5441	21	NaN	NaN
1	10	50	1	RMACombat	uni	spearman	numberOfTargets	40.0476	21.5441	21	NaN	NaN
1	10	50	1	random	uni	spearman	numberOfTargets	40.0476	21.5441	21	NaN	NaN
1	10	50	1	singleDataset	uni	spearman	numberOfTargets	40.0476	21.5441	21	NaN	NaN
1	10	50	1	SVA	uni	spearman	numberOfTargets	40.0476	21.5441	21	NaN	NaN
1	10	50	1	rankProductMethod	uni	spearman	numberOfTargets	40.0476	21.5441	21	NaN	NaN
1	10	20	0.1	RMA	uni	pearson	AUCMetric	0.998274	0.00203614	21	1	1
1	10	20	0.1	RMACombat	uni	pearson	AUCMetric	0.99822	0.0021812	21	0.104749	0.104749
1	10	20	0.1	combat	uni	pearson	AUCMetric	0.998181	0.00225187	21	0.106041	0.15281
1	10	20	0.1	rankProductMethod	uni	pearson	AUCMetric	0.998153	0.0022479	21	0.0474178	0.204203
1	10	20	0.1	fixedEffectMethod	uni	pearson	AUCMetric	0.998125	0.002284	21	0.0424876	0.134919
1	10	20	0.1	randomEffectMethod	uni	pearson	AUCMetric	0.998125	0.002284	21	0.0424876	NaN
1	10	20	0.1	frEffectMethod	uni	pearson	AUCMetric	0.998125	0.002284	21	0.0424876	NaN
1	10	20	0.1	stoufferMethod	uni	pearson	AUCMetric	0.998105	0.00240256	21	0.0604209	0.28328
1	10	20	0.1	scaling	uni	pearson	AUCMetric	0.998099	0.00234416	21	0.0343469	0.410281
1	10	20	0.1	fisherMethod	uni	pearson	AUCMetric	0.998097	0.00229171	21	0.0212467	0.47387
1	10	20	0.1	noCorrection	uni	pearson	AUCMetric	0.99808	0.00229252	21	0.00728676	0.418634
1	10	20	0.1	singleDataset	uni	pearson	AUCMetric	0.968913	0.0200612	21	2.35281e-07	2.17836e-07
1	10	20	0.1	SVA	uni	pearson	AUCMetric	0.931002	0.0595253	21	1.7892e-05	0.00137799
1	10	20	0.1	random	uni	pearson	AUCMetric	0.520398	0.0483215	21	6.63281e-22	4.84371e-18
1	10	20	0.1	RMA	uni	pearson	AUPRMetric	0.897617	0.074772	21	1	1
1	10	20	0.1	RMACombat	uni	pearson	AUPRMetric	0.896153	0.0766434	21	0.119072	0.119072
1	10	20	0.1	combat	uni	pearson	AUPRMetric	0.893924	0.0794149	21	0.0395962	0.0401064
1	10	20	0.1	stoufferMethod	uni	pearson	AUPRMetric	0.891856	0.0798714	21	0.0207702	0.0579167
1	10	20	0.1	rankProductMethod	uni	pearson	AUPRMetric	0.891832	0.0797176	21	0.0264603	0.493818
1	10	20	0.1	fixedEffectMethod	uni	pearson	AUPRMetric	0.891586	0.0790377	21	0.0153366	0.443352
1	10	20	0.1	randomEffectMethod	uni	pearson	AUPRMetric	0.891586	0.0790377	21	0.0153366	NaN
1	10	20	0.1	frEffectMethod	uni	pearson	AUPRMetric	0.891586	0.0790377	21	0.0153366	NaN
1	10	20	0.1	noCorrection	uni	pearson	AUPRMetric	0.891129	0.0773938	21	0.0134521	0.450732
1	10	20	0.1	scaling	uni	pearson	AUPRMetric	0.890531	0.0807657	21	0.00997737	0.436724
1	10	20	0.1	fisherMethod	uni	pearson	AUPRMetric	0.889421	0.0783479	21	0.00327754	0.341945
1	10	20	0.1	SVA	uni	pearson	AUPRMetric	0.633923	0.210109	21	1.32256e-06	2.17842e-06
1	10	20	0.1	singleDataset	uni	pearson	AUPRMetric	0.498081	0.115449	21	6.47646e-16	0.00385628
1	10	20	0.1	random	uni	pearson	AUPRMetric	0.00624242	0.00315885	21	1.8267e-23	9.38761e-15
1	10	20	0.1	RMA	uni	pearson	pAUCMetric	0.995206	0.00565593	21	1	1
1	10	20	0.1	RMACombat	uni	pearson	pAUCMetric	0.995056	0.00605888	21	0.104749	0.104749
1	10	20	0.1	combat	uni	pearson	pAUCMetric	0.994947	0.00625521	21	0.106041	0.15281
1	10	20	0.1	rankProductMethod	uni	pearson	pAUCMetric	0.994868	0.00624417	21	0.0474178	0.204203
1	10	20	0.1	fixedEffectMethod	uni	pearson	pAUCMetric	0.994792	0.00634444	21	0.0424876	0.134919
1	10	20	0.1	randomEffectMethod	uni	pearson	pAUCMetric	0.994792	0.00634444	21	0.0424876	NaN
1	10	20	0.1	frEffectMethod	uni	pearson	pAUCMetric	0.994792	0.00634444	21	0.0424876	NaN
1	10	20	0.1	stoufferMethod	uni	pearson	pAUCMetric	0.994737	0.00667376	21	0.0604209	0.28328
1	10	20	0.1	scaling	uni	pearson	pAUCMetric	0.99472	0.00651154	21	0.0343469	0.410281
1	10	20	0.1	fisherMethod	uni	pearson	pAUCMetric	0.994713	0.00636586	21	0.0212467	0.47387
1	10	20	0.1	noCorrection	uni	pearson	pAUCMetric	0.994668	0.00636811	21	0.00728676	0.418634
1	10	20	0.1	singleDataset	uni	pearson	pAUCMetric	0.931727	0.0378502	21	1.62717e-08	1.39684e-08
1	10	20	0.1	SVA	uni	pearson	pAUCMetric	0.911781	0.0735699	21	1.22114e-05	0.0717625
1	10	20	0.1	random	uni	pearson	pAUCMetric	0.500355	0.017128	21	2.44935e-30	4.40449e-17
1	10	20	0.1	RMA	uni	pearson	AFDRMetric	0.938918	0.0526779	21	1	1
1	10	20	0.1	RMACombat	uni	pearson	AFDRMetric	0.938277	0.0536579	21	0.180081	0.180081
1	10	20	0.1	combat	uni	pearson	AFDRMetric	0.936822	0.0561434	21	0.0581117	0.0508687
1	10	20	0.1	stoufferMethod	uni	pearson	AFDRMetric	0.936194	0.0563584	21	0.0616654	0.218441
1	10	20	0.1	rankProductMethod	uni	pearson	AFDRMetric	0.935975	0.0556783	21	0.0455765	0.401428
1	10	20	0.1	fixedEffectMethod	uni	pearson	AFDRMetric	0.93534	0.056073	21	0.0222632	0.232279
1	10	20	0.1	randomEffectMethod	uni	pearson	AFDRMetric	0.93534	0.056073	21	0.0222632	NaN
1	10	20	0.1	frEffectMethod	uni	pearson	AFDRMetric	0.93534	0.056073	21	0.0222632	NaN
1	10	20	0.1	scaling	uni	pearson	AFDRMetric	0.935004	0.057416	21	0.0199822	0.382698
1	10	20	0.1	noCorrection	uni	pearson	AFDRMetric	0.934345	0.0553431	21	0.011053	0.391204
1	10	20	0.1	fisherMethod	uni	pearson	AFDRMetric	0.9342	0.0549631	21	0.00717673	0.473761
1	10	20	0.1	SVA	uni	pearson	AFDRMetric	0.761856	0.151442	21	4.53097e-06	6.62495e-06
1	10	20	0.1	singleDataset	uni	pearson	AFDRMetric	0.654547	0.103298	21	6.66889e-14	0.00219536
1	10	20	0.1	random	uni	pearson	AFDRMetric	0.0142337	0.0187456	21	5.73885e-26	1.00208e-17
1	10	20	0.1	fisherMethod	uni	pearson	numberOfTargets	40.0476	21.5441	21	1	1
1	10	20	0.1	stoufferMethod	uni	pearson	numberOfTargets	40.0476	21.5441	21	NaN	NaN
1	10	20	0.1	fixedEffectMethod	uni	pearson	numberOfTargets	40.0476	21.5441	21	NaN	NaN
1	10	20	0.1	randomEffectMethod	uni	pearson	numberOfTargets	40.0476	21.5441	21	NaN	NaN
1	10	20	0.1	frEffectMethod	uni	pearson	numberOfTargets	40.0476	21.5441	21	NaN	NaN
1	10	20	0.1	noCorrection	uni	pearson	numberOfTargets	40.0476	21.5441	21	NaN	NaN
1	10	20	0.1	RMA	uni	pearson	numberOfTargets	40.0476	21.5441	21	NaN	NaN
1	10	20	0.1	scaling	uni	pearson	numberOfTargets	40.0476	21.5441	21	NaN	NaN
1	10	20	0.1	combat	uni	pearson	numberOfTargets	40.0476	21.5441	21	NaN	NaN
1	10	20	0.1	RMACombat	uni	pearson	numberOfTargets	40.0476	21.5441	21	NaN	NaN
1	10	20	0.1	random	uni	pearson	numberOfTargets	40.0476	21.5441	21	NaN	NaN
1	10	20	0.1	singleDataset	uni	pearson	numberOfTargets	40.0476	21.5441	21	NaN	NaN
1	10	20	0.1	SVA	uni	pearson	numberOfTargets	40.0476	21.5441	21	NaN	NaN
1	10	20	0.1	rankProductMethod	uni	pearson	numberOfTargets	40.0476	21.5441	21	NaN	NaN
1	10	20	0.1	RMA	uni	spearman	AUCMetric	0.998114	0.00225466	21	1	1
1	10	20	0.1	RMACombat	uni	spearman	AUCMetric	0.998091	0.0023774	21	0.291684	0.291684
1	10	20	0.1	combat	uni	spearman	AUCMetric	0.998087	0.00233434	21	0.25053	0.432111
1	10	20	0.1	rankProductMethod	uni	spearman	AUCMetric	0.998082	0.00226198	21	0.270364	0.467404
1	10	20	0.1	scaling	uni	spearman	AUCMetric	0.998068	0.00235462	21	0.172993	0.391287
1	10	20	0.1	fixedEffectMethod	uni	spearman	AUCMetric	0.998019	0.00240422	21	0.0896486	0.131789
1	10	20	0.1	randomEffectMethod	uni	spearman	AUCMetric	0.998019	0.00240422	21	0.0896486	NaN
1	10	20	0.1	frEffectMethod	uni	spearman	AUCMetric	0.998019	0.00240422	21	0.0896486	NaN
1	10	20	0.1	noCorrection	uni	spearman	AUCMetric	0.997931	0.00250062	21	0.0392156	0.265681
1	10	20	0.1	stoufferMethod	uni	spearman	AUCMetric	0.997897	0.00253902	21	0.012616	0.407512
1	10	20	0.1	fisherMethod	uni	spearman	AUCMetric	0.996915	0.00321991	21	3.31211e-05	1.59379e-05
1	10	20	0.1	SVA	uni	spearman	AUCMetric	0.968988	0.031498	21	0.000128854	0.000168135
1	10	20	0.1	singleDataset	uni	spearman	AUCMetric	0.956708	0.025492	21	6.21151e-08	0.0211825
1	10	20	0.1	random	uni	spearman	AUCMetric	0.512551	0.0480767	21	4.55793e-22	2.97162e-20
1	10	20	0.1	RMA	uni	spearman	AUPRMetric	0.89314	0.0764294	21	1	1
1	10	20	0.1	RMACombat	uni	spearman	AUPRMetric	0.892156	0.0791741	21	0.238239	0.238239
1	10	20	0.1	combat	uni	spearman	AUPRMetric	0.891649	0.0806405	21	0.23126	0.334718
1	10	20	0.1	scaling	uni	spearman	AUPRMetric	0.890727	0.0803438	21	0.163686	0.181417
1	10	20	0.1	rankProductMethod	uni	spearman	AUPRMetric	0.889588	0.0774287	21	0.171238	0.362823
1	10	20	0.1	fixedEffectMethod	uni	spearman	AUPRMetric	0.888828	0.0786882	21	0.112214	0.296379
1	10	20	0.1	randomEffectMethod	uni	spearman	AUPRMetric	0.888828	0.0786882	21	0.112214	NaN
1	10	20	0.1	frEffectMethod	uni	spearman	AUPRMetric	0.888828	0.0786882	21	0.112214	NaN
1	10	20	0.1	noCorrection	uni	spearman	AUPRMetric	0.888715	0.0756166	21	0.0723214	0.488742
1	10	20	0.1	stoufferMethod	uni	spearman	AUPRMetric	0.880453	0.0905068	21	0.00629801	0.0660363
1	10	20	0.1	fisherMethod	uni	spearman	AUPRMetric	0.805081	0.114873	21	3.24721e-07	6.37764e-08
1	10	20	0.1	SVA	uni	spearman	AUPRMetric	0.762809	0.141934	21	4.20501e-05	0.0920799
1	10	20	0.1	singleDataset	uni	spearman	AUPRMetric	0.414964	0.105862	21	1.9807e-17	2.38206e-11
1	10	20	0.1	random	uni	spearman	AUPRMetric	0.00726128	0.00425927	21	3.66083e-23	7.78385e-14
1	10	20	0.1	RMA	uni	spearman	pAUCMetric	0.994762	0.00626295	21	1	1
1	10	20	0.1	RMACombat	uni	spearman	pAUCMetric	0.994696	0.00660388	21	0.291684	0.291684
1	10	20	0.1	combat	uni	spearman	pAUCMetric	0.994686	0.00648428	21	0.25053	0.432111
1	10	20	0.1	rankProductMethod	uni	spearman	pAUCMetric	0.994673	0.00628328	21	0.270364	0.467404
1	10	20	0.1	scaling	uni	spearman	pAUCMetric	0.994632	0.0065406	21	0.172993	0.391287
1	10	20	0.1	fixedEffectMethod	uni	spearman	pAUCMetric	0.994496	0.00667839	21	0.0896486	0.131789
1	10	20	0.1	randomEffectMethod	uni	spearman	pAUCMetric	0.994496	0.00667839	21	0.0896486	NaN
1	10	20	0.1	frEffectMethod	uni	spearman	pAUCMetric	0.994496	0.00667839	21	0.0896486	NaN
1	10	20	0.1	noCorrection	uni	spearman	pAUCMetric	0.994253	0.00694616	21	0.0392156	0.265681
1	10	20	0.1	stoufferMethod	uni	spearman	pAUCMetric	0.994157	0.00705284	21	0.012616	0.407512
1	10	20	0.1	fisherMethod	uni	spearman	pAUCMetric	0.991432	0.00894419	21	3.31211e-05	1.59379e-05
1	10	20	0.1	SVA	uni	spearman	pAUCMetric	0.9514	0.0456336	21	6.18769e-05	0.000107293
1	10	20	0.1	singleDataset	uni	spearman	pAUCMetric	0.909484	0.0435089	21	1.54409e-09	8.86304e-06
1	10	20	0.1	random	uni	spearman	pAUCMetric	0.515839	0.0309679	21	1.12306e-25	1.11246e-19
1	10	20	0.1	RMA	uni	spearman	AFDRMetric	0.93639	0.0529305	21	1	1
1	10	20	0.1	RMACombat	uni	spearman	AFDRMetric	0.935828	0.0551508	21	0.255039	0.255039
1	10	20	0.1	combat	uni	spearman	AFDRMetric	0.935302	0.0568893	21	0.225631	0.269167
1	10	20	0.1	scaling	uni	spearman	AFDRMetric	0.934973	0.0573585	21	0.219756	0.320269
1	10	20	0.1	rankProductMethod	uni	spearman	AFDRMetric	0.934734	0.0542882	21	0.260492	0.459765
1	10	20	0.1	fixedEffectMethod	uni	spearman	AFDRMetric	0.933839	0.0557822	21	0.148433	0.159271
1	10	20	0.1	randomEffectMethod	uni	spearman	AFDRMetric	0.933839	0.0557822	21	0.148433	NaN
1	10	20	0.1	frEffectMethod	uni	spearman	AFDRMetric	0.933839	0.0557822	21	0.148433	NaN
1	10	20	0.1	noCorrection	uni	spearman	AFDRMetric	0.932722	0.0544904	21	0.0274089	0.352002
1	10	20	0.1	stoufferMethod	uni	spearman	AFDRMetric	0.927617	0.0639655	21	0.00578025	0.0745293
1	10	20	0.1	fisherMethod	uni	spearman	AFDRMetric	0.876277	0.0892604	21	3.28594e-06	9.03704e-07
1	10	20	0.1	SVA	uni	spearman	AFDRMetric	0.858359	0.0884625	21	7.92984e-05	0.172474
1	10	20	0.1	singleDataset	uni	spearman	AFDRMetric	0.58147	0.104365	21	2.9147e-15	1.44408e-12
1	10	20	0.1	random	uni	spearman	AFDRMetric	0.0222733	0.0282873	21	2.25533e-25	1.05946e-15
1	10	20	0.1	fisherMethod	uni	spearman	numberOfTargets	40.0476	21.5441	21	1	1
1	10	20	0.1	stoufferMethod	uni	spearman	numberOfTargets	40.0476	21.5441	21	NaN	NaN
1	10	20	0.1	fixedEffectMethod	uni	spearman	numberOfTargets	40.0476	21.5441	21	NaN	NaN
1	10	20	0.1	randomEffectMethod	uni	spearman	numberOfTargets	40.0476	21.5441	21	NaN	NaN
1	10	20	0.1	frEffectMethod	uni	spearman	numberOfTargets	40.0476	21.5441	21	NaN	NaN
1	10	20	0.1	noCorrection	uni	spearman	numberOfTargets	40.0476	21.5441	21	NaN	NaN
1	10	20	0.1	RMA	uni	spearman	numberOfTargets	40.0476	21.5441	21	NaN	NaN
1	10	20	0.1	scaling	uni	spearman	numberOfTargets	40.0476	21.5441	21	NaN	NaN
1	10	20	0.1	combat	uni	spearman	numberOfTargets	40.0476	21.5441	21	NaN	NaN
1	10	20	0.1	RMACombat	uni	spearman	numberOfTargets	40.0476	21.5441	21	NaN	NaN
1	10	20	0.1	random	uni	spearman	numberOfTargets	40.0476	21.5441	21	NaN	NaN
1	10	20	0.1	singleDataset	uni	spearman	numberOfTargets	40.0476	21.5441	21	NaN	NaN
1	10	20	0.1	SVA	uni	spearman	numberOfTargets	40.0476	21.5441	21	NaN	NaN
1	10	20	0.1	rankProductMethod	uni	spearman	numberOfTargets	40.0476	21.5441	21	NaN	NaN
1	10	20	0.5	fixedEffectMethod	uni	pearson	AUCMetric	0.996972	0.00268993	21	1	1
1	10	20	0.5	randomEffectMethod	uni	pearson	AUCMetric	0.996972	0.00268993	21	NaN	NaN
1	10	20	0.5	frEffectMethod	uni	pearson	AUCMetric	0.996972	0.00268993	21	NaN	NaN
1	10	20	0.5	rankProductMethod	uni	pearson	AUCMetric	0.996917	0.00280219	21	0.133775	0.133775
1	10	20	0.5	fisherMethod	uni	pearson	AUCMetric	0.996902	0.00270589	21	0.147369	0.418506
1	10	20	0.5	RMACombat	uni	pearson	AUCMetric	0.996823	0.00290558	21	0.0457316	0.267211
1	10	20	0.5	scaling	uni	pearson	AUCMetric	0.996823	0.00287414	21	0.00830209	0.499319
1	10	20	0.5	combat	uni	pearson	AUCMetric	0.99677	0.00291074	21	0.00417331	0.0551764
1	10	20	0.5	stoufferMethod	uni	pearson	AUCMetric	0.996651	0.00329695	21	0.041031	0.18916
1	10	20	0.5	RMA	uni	pearson	AUCMetric	0.996596	0.00306677	21	0.00265415	0.333646
1	10	20	0.5	noCorrection	uni	pearson	AUCMetric	0.994464	0.00539655	21	0.000292389	0.000451116
1	10	20	0.5	singleDataset	uni	pearson	AUCMetric	0.917383	0.0330672	21	1.19158e-10	8.17598e-11
1	10	20	0.5	SVA	uni	pearson	AUCMetric	0.821777	0.134771	21	3.41658e-06	0.00110959
1	10	20	0.5	random	uni	pearson	AUCMetric	0.510476	0.0621855	21	4.83524e-20	2.22851e-09
1	10	20	0.5	fixedEffectMethod	uni	pearson	AUPRMetric	0.825656	0.0818553	21	1	1
1	10	20	0.5	randomEffectMethod	uni	pearson	AUPRMetric	0.825656	0.0818553	21	NaN	NaN
1	10	20	0.5	frEffectMethod	uni	pearson	AUPRMetric	0.825656	0.0818553	21	NaN	NaN
1	10	20	0.5	rankProductMethod	uni	pearson	AUPRMetric	0.824918	0.0787186	21	0.383907	0.383907
1	10	20	0.5	fisherMethod	uni	pearson	AUPRMetric	0.824049	0.0755253	21	0.265499	0.395923
1	10	20	0.5	stoufferMethod	uni	pearson	AUPRMetric	0.819641	0.0850802	21	0.00190064	0.131249
1	10	20	0.5	scaling	uni	pearson	AUPRMetric	0.817444	0.0862014	21	0.000342969	0.0323302
1	10	20	0.5	RMACombat	uni	pearson	AUPRMetric	0.816795	0.0912663	21	0.0147962	0.410502
1	10	20	0.5	combat	uni	pearson	AUPRMetric	0.813982	0.0905468	21	0.00034701	0.130497
1	10	20	0.5	RMA	uni	pearson	AUPRMetric	0.804303	0.0959503	21	0.0003491	0.00904766
1	10	20	0.5	noCorrection	uni	pearson	AUPRMetric	0.743257	0.112304	21	8.15741e-08	2.96213e-06
1	10	20	0.5	singleDataset	uni	pearson	AUPRMetric	0.286727	0.0855998	21	1.7912e-18	8.02369e-16
1	10	20	0.5	SVA	uni	pearson	AUPRMetric	0.268996	0.217511	21	2.84348e-11	0.364291
1	10	20	0.5	random	uni	pearson	AUPRMetric	0.00640579	0.00345989	21	4.82331e-22	1.14162e-05
1	10	20	0.5	fixedEffectMethod	uni	pearson	pAUCMetric	0.99159	0.00747204	21	1	1
1	10	20	0.5	randomEffectMethod	uni	pearson	pAUCMetric	0.99159	0.00747204	21	NaN	NaN
1	10	20	0.5	frEffectMethod	uni	pearson	pAUCMetric	0.99159	0.00747204	21	NaN	NaN
1	10	20	0.5	rankProductMethod	uni	pearson	pAUCMetric	0.991436	0.00778386	21	0.133775	0.133775
1	10	20	0.5	fisherMethod	uni	pearson	pAUCMetric	0.991394	0.00751636	21	0.147369	0.418506
1	10	20	0.5	RMACombat	uni	pearson	pAUCMetric	0.991175	0.00807105	21	0.0457316	0.267211
1	10	20	0.5	scaling	uni	pearson	pAUCMetric	0.991175	0.00798374	21	0.00830209	0.499319
1	10	20	0.5	combat	uni	pearson	pAUCMetric	0.991027	0.0080854	21	0.00417331	0.0551764
1	10	20	0.5	stoufferMethod	uni	pearson	pAUCMetric	0.990698	0.00915819	21	0.041031	0.18916
1	10	20	0.5	RMA	uni	pearson	pAUCMetric	0.990544	0.00851879	21	0.00265415	0.333646
1	10	20	0.5	noCorrection	uni	pearson	pAUCMetric	0.984847	0.0143723	21	0.000172294	0.000271859
1	10	20	0.5	singleDataset	uni	pearson	pAUCMetric	0.855022	0.0445626	21	5.05275e-13	1.85094e-13
1	10	20	0.5	SVA	uni	pearson	pAUCMetric	0.768723	0.133588	21	6.88455e-08	0.00177366
1	10	20	0.5	random	uni	pearson	pAUCMetric	0.50708	0.024357	21	4.10053e-28	2.16395e-08
1	10	20	0.5	fixedEffectMethod	uni	pearson	AFDRMetric	0.895706	0.0567213	21	1	1
1	10	20	0.5	randomEffectMethod	uni	pearson	AFDRMetric	0.895706	0.0567213	21	NaN	NaN
1	10	20	0.5	frEffectMethod	uni	pearson	AFDRMetric	0.895706	0.0567213	21	NaN	NaN
1	10	20	0.5	rankProductMethod	uni	pearson	AFDRMetric	0.895553	0.0550637	21	0.462205	0.462205
1	10	20	0.5	fisherMethod	uni	pearson	AFDRMetric	0.894791	0.0532803	21	0.283826	0.355941
1	10	20	0.5	stoufferMethod	uni	pearson	AFDRMetric	0.891711	0.0597023	21	0.00496803	0.119899
1	10	20	0.5	scaling	uni	pearson	AFDRMetric	0.890999	0.0597528	21	0.00140927	0.194854
1	10	20	0.5	RMACombat	uni	pearson	AFDRMetric	0.89002	0.0633542	21	0.0232303	0.315289
1	10	20	0.5	combat	uni	pearson	AFDRMetric	0.888731	0.0624533	21	0.00101642	0.219603
1	10	20	0.5	RMA	uni	pearson	AFDRMetric	0.882189	0.0673193	21	0.00108725	0.0111791
1	10	20	0.5	noCorrection	uni	pearson	AFDRMetric	0.842631	0.0795909	21	2.46802e-07	4.07728e-06
1	10	20	0.5	singleDataset	uni	pearson	AFDRMetric	0.454349	0.0879004	21	1.22096e-17	1.92355e-16
1	10	20	0.5	SVA	uni	pearson	AFDRMetric	0.421125	0.240482	21	2.40526e-09	0.26883
1	10	20	0.5	random	uni	pearson	AFDRMetric	0.0150106	0.0166038	21	1.57549e-25	1.10196e-07
1	10	20	0.5	fisherMethod	uni	pearson	numberOfTargets	40.0476	21.5441	21	1	1
1	10	20	0.5	stoufferMethod	uni	pearson	numberOfTargets	40.0476	21.5441	21	NaN	NaN
1	10	20	0.5	fixedEffectMethod	uni	pearson	numberOfTargets	40.0476	21.5441	21	NaN	NaN
1	10	20	0.5	randomEffectMethod	uni	pearson	numberOfTargets	40.0476	21.5441	21	NaN	NaN
1	10	20	0.5	frEffectMethod	uni	pearson	numberOfTargets	40.0476	21.5441	21	NaN	NaN
1	10	20	0.5	noCorrection	uni	pearson	numberOfTargets	40.0476	21.5441	21	NaN	NaN
1	10	20	0.5	RMA	uni	pearson	numberOfTargets	40.0476	21.5441	21	NaN	NaN
1	10	20	0.5	scaling	uni	pearson	numberOfTargets	40.0476	21.5441	21	NaN	NaN
1	10	20	0.5	combat	uni	pearson	numberOfTargets	40.0476	21.5441	21	NaN	NaN
1	10	20	0.5	RMACombat	uni	pearson	numberOfTargets	40.0476	21.5441	21	NaN	NaN
1	10	20	0.5	random	uni	pearson	numberOfTargets	40.0476	21.5441	21	NaN	NaN
1	10	20	0.5	singleDataset	uni	pearson	numberOfTargets	40.0476	21.5441	21	NaN	NaN
1	10	20	0.5	SVA	uni	pearson	numberOfTargets	40.0476	21.5441	21	NaN	NaN
1	10	20	0.5	rankProductMethod	uni	pearson	numberOfTargets	40.0476	21.5441	21	NaN	NaN
1	10	20	0.5	scaling	uni	spearman	AUCMetric	0.996747	0.002891	21	1	1
1	10	20	0.5	fixedEffectMethod	uni	spearman	AUCMetric	0.996735	0.00285778	21	0.45341	0.45341
1	10	20	0.5	randomEffectMethod	uni	spearman	AUCMetric	0.996735	0.00285778	21	0.45341	NaN
1	10	20	0.5	frEffectMethod	uni	spearman	AUCMetric	0.996735	0.00285778	21	0.45341	NaN
1	10	20	0.5	combat	uni	spearman	AUCMetric	0.996724	0.00296101	21	0.281754	0.457616
1	10	20	0.5	RMACombat	uni	spearman	AUCMetric	0.996712	0.00298494	21	0.279565	0.314785
1	10	20	0.5	RMA	uni	spearman	AUCMetric	0.996582	0.00308559	21	0.0558568	0.00525767
1	10	20	0.5	rankProductMethod	uni	spearman	AUCMetric	0.99652	0.00321675	21	0.0608548	0.328679
1	10	20	0.5	fisherMethod	uni	spearman	AUCMetric	0.99579	0.00329275	21	0.000124033	0.000152846
1	10	20	0.5	stoufferMethod	uni	spearman	AUCMetric	0.995637	0.00592001	21	0.0860432	0.427372
1	10	20	0.5	noCorrection	uni	spearman	AUCMetric	0.994319	0.00552128	21	0.000369373	0.00993698
1	10	20	0.5	singleDataset	uni	spearman	AUCMetric	0.899344	0.0353999	21	1.12334e-11	7.6985e-12
1	10	20	0.5	SVA	uni	spearman	AUCMetric	0.879937	0.0989225	21	1.1128e-05	0.154176
1	10	20	0.5	random	uni	spearman	AUCMetric	0.501382	0.0435462	21	5.88497e-23	3.10093e-13
1	10	20	0.5	scaling	uni	spearman	AUPRMetric	0.812199	0.0868871	21	1	1
1	10	20	0.5	combat	uni	spearman	AUPRMetric	0.810892	0.0927731	21	0.312539	0.312539
1	10	20	0.5	fixedEffectMethod	uni	spearman	AUPRMetric	0.810675	0.0819151	21	0.386767	0.484126
1	10	20	0.5	randomEffectMethod	uni	spearman	AUPRMetric	0.810675	0.0819151	21	0.386767	NaN
1	10	20	0.5	frEffectMethod	uni	spearman	AUPRMetric	0.810675	0.0819151	21	0.386767	NaN
1	10	20	0.5	RMACombat	uni	spearman	AUPRMetric	0.809779	0.09571	21	0.219802	0.438024
1	10	20	0.5	rankProductMethod	uni	spearman	AUPRMetric	0.805864	0.0805024	21	0.112916	0.252226
1	10	20	0.5	RMA	uni	spearman	AUPRMetric	0.803571	0.103776	21	0.0593312	0.379632
1	10	20	0.5	stoufferMethod	uni	spearman	AUPRMetric	0.792274	0.0907675	21	0.00189223	0.0668806
1	10	20	0.5	noCorrection	uni	spearman	AUPRMetric	0.738962	0.123161	21	2.57488e-06	0.00011631
1	10	20	0.5	fisherMethod	uni	spearman	AUPRMetric	0.718274	0.0935114	21	1.23089e-06	0.113827
1	10	20	0.5	SVA	uni	spearman	AUPRMetric	0.384272	0.223681	21	2.49088e-09	1.20944e-07
1	10	20	0.5	singleDataset	uni	spearman	AUPRMetric	0.228017	0.0760696	21	1.62649e-18	0.00158521
1	10	20	0.5	random	uni	spearman	AUPRMetric	0.00573642	0.00268152	21	2.60953e-21	9.63287e-12
1	10	20	0.5	scaling	uni	spearman	pAUCMetric	0.990964	0.00803056	21	1	1
1	10	20	0.5	fixedEffectMethod	uni	spearman	pAUCMetric	0.990932	0.00793828	21	0.45341	0.45341
1	10	20	0.5	randomEffectMethod	uni	spearman	pAUCMetric	0.990932	0.00793828	21	0.45341	NaN
1	10	20	0.5	frEffectMethod	uni	spearman	pAUCMetric	0.990932	0.00793828	21	0.45341	NaN
1	10	20	0.5	combat	uni	spearman	pAUCMetric	0.990901	0.00822502	21	0.281754	0.457616
1	10	20	0.5	RMACombat	uni	spearman	pAUCMetric	0.990867	0.0082915	21	0.279565	0.314785
1	10	20	0.5	RMA	uni	spearman	pAUCMetric	0.990504	0.00857108	21	0.0558568	0.00525767
1	10	20	0.5	rankProductMethod	uni	spearman	pAUCMetric	0.990333	0.00893543	21	0.0608548	0.328679
1	10	20	0.5	stoufferMethod	uni	spearman	pAUCMetric	0.988962	0.0119832	21	0.0440657	0.0799685
1	10	20	0.5	fisherMethod	uni	spearman	pAUCMetric	0.988306	0.00914654	21	0.000124033	0.305056
1	10	20	0.5	noCorrection	uni	spearman	pAUCMetric	0.98428	0.0151389	21	0.000314458	0.00802839
1	10	20	0.5	SVA	uni	spearman	pAUCMetric	0.834431	0.110865	21	7.68571e-07	9.88337e-07
1	10	20	0.5	singleDataset	uni	spearman	pAUCMetric	0.827746	0.0442884	21	1.54905e-14	0.372777
1	10	20	0.5	random	uni	spearman	pAUCMetric	0.501983	0.0145875	21	1.06603e-30	1.29552e-19
1	10	20	0.5	scaling	uni	spearman	AFDRMetric	0.887698	0.05936	21	1	1
1	10	20	0.5	fixedEffectMethod	uni	spearman	AFDRMetric	0.887415	0.0543123	21	0.468151	0.468151
1	10	20	0.5	randomEffectMethod	uni	spearman	AFDRMetric	0.887415	0.0543123	21	0.468151	NaN
1	10	20	0.5	frEffectMethod	uni	spearman	AFDRMetric	0.887415	0.0543123	21	0.468151	NaN
1	10	20	0.5	combat	uni	spearman	AFDRMetric	0.886679	0.0629481	21	0.280842	0.419834
1	10	20	0.5	RMACombat	uni	spearman	AFDRMetric	0.885759	0.0654821	21	0.197317	0.219106
1	10	20	0.5	rankProductMethod	uni	spearman	AFDRMetric	0.883843	0.0532967	21	0.143904	0.326552
1	10	20	0.5	RMA	uni	spearman	AFDRMetric	0.881274	0.0711476	21	0.0547022	0.318523
1	10	20	0.5	stoufferMethod	uni	spearman	AFDRMetric	0.875414	0.0598753	21	0.00173247	0.10847
1	10	20	0.5	noCorrection	uni	spearman	AFDRMetric	0.840171	0.0834939	21	3.97159e-06	9.55116e-05
1	10	20	0.5	fisherMethod	uni	spearman	AFDRMetric	0.824315	0.0686184	21	4.76539e-06	0.108691
1	10	20	0.5	SVA	uni	spearman	AFDRMetric	0.547051	0.223203	21	1.23559e-07	1.34101e-06
1	10	20	0.5	singleDataset	uni	spearman	AFDRMetric	0.386685	0.0849026	21	2.87827e-18	0.00113119
1	10	20	0.5	random	uni	spearman	AFDRMetric	0.0143225	0.0156871	21	9.0531e-25	6.438e-15
1	10	20	0.5	fisherMethod	uni	spearman	numberOfTargets	40.0476	21.5441	21	1	1
1	10	20	0.5	stoufferMethod	uni	spearman	numberOfTargets	40.0476	21.5441	21	NaN	NaN
1	10	20	0.5	fixedEffectMethod	uni	spearman	numberOfTargets	40.0476	21.5441	21	NaN	NaN
1	10	20	0.5	randomEffectMethod	uni	spearman	numberOfTargets	40.0476	21.5441	21	NaN	NaN
1	10	20	0.5	frEffectMethod	uni	spearman	numberOfTargets	40.0476	21.5441	21	NaN	NaN
1	10	20	0.5	noCorrection	uni	spearman	numberOfTargets	40.0476	21.5441	21	NaN	NaN
1	10	20	0.5	RMA	uni	spearman	numberOfTargets	40.0476	21.5441	21	NaN	NaN
1	10	20	0.5	scaling	uni	spearman	numberOfTargets	40.0476	21.5441	21	NaN	NaN
1	10	20	0.5	combat	uni	spearman	numberOfTargets	40.0476	21.5441	21	NaN	NaN
1	10	20	0.5	RMACombat	uni	spearman	numberOfTargets	40.0476	21.5441	21	NaN	NaN
1	10	20	0.5	random	uni	spearman	numberOfTargets	40.0476	21.5441	21	NaN	NaN
1	10	20	0.5	singleDataset	uni	spearman	numberOfTargets	40.0476	21.5441	21	NaN	NaN
1	10	20	0.5	SVA	uni	spearman	numberOfTargets	40.0476	21.5441	21	NaN	NaN
1	10	20	0.5	rankProductMethod	uni	spearman	numberOfTargets	40.0476	21.5441	21	NaN	NaN
1	10	20	1	fixedEffectMethod	uni	pearson	AUCMetric	0.990399	0.00951235	21	1	1
1	10	20	1	randomEffectMethod	uni	pearson	AUCMetric	0.990399	0.00951235	21	NaN	NaN
1	10	20	1	frEffectMethod	uni	pearson	AUCMetric	0.990399	0.00951235	21	NaN	NaN
1	10	20	1	scaling	uni	pearson	AUCMetric	0.989723	0.0100913	21	0.000138005	0.000138005
1	10	20	1	combat	uni	pearson	AUCMetric	0.9885	0.0109439	21	1.79527e-05	2.9328e-05
1	10	20	1	RMACombat	uni	pearson	AUCMetric	0.988307	0.011346	21	0.000147159	0.135738
1	10	20	1	fisherMethod	uni	pearson	AUCMetric	0.986669	0.0119771	21	0.00155096	0.0703295
1	10	20	1	rankProductMethod	uni	pearson	AUCMetric	0.985742	0.0129168	21	0.00044103	0.00920642
1	10	20	1	RMA	uni	pearson	AUCMetric	0.982484	0.0158219	21	3.16661e-05	0.00523508
1	10	20	1	stoufferMethod	uni	pearson	AUCMetric	0.978004	0.0193823	21	0.0001401	0.0228518
1	10	20	1	singleDataset	uni	pearson	AUCMetric	0.803228	0.0615328	21	7.71966e-13	8.31013e-14
1	10	20	1	SVA	uni	pearson	AUCMetric	0.768118	0.15202	21	4.03602e-07	0.11836
1	10	20	1	noCorrection	uni	pearson	AUCMetric	0.631748	0.109214	21	5.46408e-13	9.98847e-05
1	10	20	1	random	uni	pearson	AUCMetric	0.496528	0.0415898	21	6.74531e-23	0.000111045
1	10	20	1	fixedEffectMethod	uni	pearson	AUPRMetric	0.680484	0.139068	21	1	1
1	10	20	1	randomEffectMethod	uni	pearson	AUPRMetric	0.680484	0.139068	21	NaN	NaN
1	10	20	1	frEffectMethod	uni	pearson	AUPRMetric	0.680484	0.139068	21	NaN	NaN
1	10	20	1	fisherMethod	uni	pearson	AUPRMetric	0.670245	0.134707	21	0.104921	0.104921
1	10	20	1	scaling	uni	pearson	AUPRMetric	0.658729	0.142627	21	2.73667e-06	0.142834
1	10	20	1	rankProductMethod	uni	pearson	AUPRMetric	0.653029	0.138879	21	0.000999038	0.28062
1	10	20	1	RMACombat	uni	pearson	AUPRMetric	0.644331	0.146649	21	1.27808e-05	0.166352
1	10	20	1	combat	uni	pearson	AUPRMetric	0.638355	0.143462	21	7.95743e-08	0.129422
1	10	20	1	stoufferMethod	uni	pearson	AUPRMetric	0.630834	0.149289	21	8.91981e-05	0.261639
1	10	20	1	RMA	uni	pearson	AUPRMetric	0.581283	0.151661	21	1.83246e-07	8.96169e-05
1	10	20	1	noCorrection	uni	pearson	AUPRMetric	0.283404	0.0981415	21	9.59586e-14	2.94765e-11
1	10	20	1	SVA	uni	pearson	AUPRMetric	0.178356	0.222289	21	7.01033e-12	0.0110663
1	10	20	1	singleDataset	uni	pearson	AUPRMetric	0.135733	0.0642641	21	1.97822e-15	0.171692
1	10	20	1	random	uni	pearson	AUPRMetric	0.00541086	0.00336804	21	7.97517e-16	5.97497e-09
1	10	20	1	fixedEffectMethod	uni	pearson	pAUCMetric	0.97384	0.0253116	21	1	1
1	10	20	1	randomEffectMethod	uni	pearson	pAUCMetric	0.97384	0.0253116	21	NaN	NaN
1	10	20	1	frEffectMethod	uni	pearson	pAUCMetric	0.97384	0.0253116	21	NaN	NaN
1	10	20	1	scaling	uni	pearson	pAUCMetric	0.972037	0.0267663	21	0.000102124	0.000102124
1	10	20	1	combat	uni	pearson	pAUCMetric	0.968664	0.0292672	21	1.42824e-05	3.00595e-05
1	10	20	1	RMACombat	uni	pearson	pAUCMetric	0.968249	0.0300388	21	0.000107297	0.162057
1	10	20	1	fisherMethod	uni	pearson	pAUCMetric	0.967403	0.0286559	21	0.00147384	0.330799
1	10	20	1	rankProductMethod	uni	pearson	pAUCMetric	0.965425	0.0303174	21	0.000382816	0.00195565
1	10	20	1	RMA	uni	pearson	pAUCMetric	0.955314	0.0398587	21	2.20533e-05	0.00118441
1	10	20	1	stoufferMethod	uni	pearson	pAUCMetric	0.954291	0.0370798	21	2.99435e-05	0.378966
[truncated: 16,902 more rows]
