# Supplementary material for: A comparative evaluation of data-merging and meta-analysis methods for reconstructing gene-gene interactions
Source: BMC Bioinformatics. 2016 Jun 6;17(Suppl 5):194. doi: 10.1186/s12859-016-1038-1 (PMC4905611; doi:10.1186/s12859-016-1038-1)
Supplement: Supplementary file 4 — Simulations Results based on p-values. The Simulation Results table presents the results obtained on the synthetic data by using the correlation p-values as measure of associations. (XLSX 1885 kb) [file 12859_2016_1038_MOESM4_ESM.xlsx]

## Sheet: finalResultsPvalues
Additional file 4 – Simulations Results based on p-values
Network	NumBatches	SampleSize	Tau	AnalysisMethod	SelectionFunction	CorrFunction	metric	average	sd	nTFs	pvalueVSFirst	pvalueVSPrevious
1	50	50	0.1	rankProductMethod	uni	pearson	AUCMetric	0.999245	0.000741625	21	1	1
1	50	50	0.1	fixedEffectMethod	uni	pearson	AUCMetric	0.998617	0.00153046	21	0.0119346	0.0119346
1	50	50	0.1	randomEffectMethod	uni	pearson	AUCMetric	0.998526	0.00145252	21	0.000833892	0.284155
1	50	50	0.1	frEffectMethod	uni	pearson	AUCMetric	0.998479	0.001581	21	0.00168193	0.190165
1	50	50	0.1	singleDataset	uni	pearson	AUCMetric	0.994634	0.00455718	21	2.91495e-05	0.000194757
1	50	50	0.1	SVA	uni	pearson	AUCMetric	0.943292	0.0348165	21	1.83187e-07	2.70077e-07
1	50	50	0.1	RMA	uni	pearson	AUCMetric	0.92949	0.0378138	21	2.02801e-08	0.0692491
1	50	50	0.1	RMACombat	uni	pearson	AUCMetric	0.929211	0.0380154	21	2.07069e-08	0.0575757
1	50	50	0.1	scaling	uni	pearson	AUCMetric	0.921717	0.0398625	21	8.82964e-09	7.67205e-08
1	50	50	0.1	combat	uni	pearson	AUCMetric	0.921636	0.0396236	21	7.88038e-09	0.314692
1	50	50	0.1	noCorrection	uni	pearson	AUCMetric	0.917166	0.0415421	21	6.88907e-09	4.70452e-07
1	50	50	0.1	stoufferMethod	uni	pearson	AUCMetric	0.916226	0.0489468	21	7.8047e-08	0.393069
1	50	50	0.1	fisherMethod	uni	pearson	AUCMetric	0.915974	0.0492597	21	8.23103e-08	0.101272
1	50	50	0.1	random	uni	pearson	AUCMetric	0.513666	0.0567629	21	9.7156e-21	1.33738e-18
1	50	50	0.1	rankProductMethod	uni	pearson	AUPRMetric	0.942273	0.0408894	21	1	1
1	50	50	0.1	randomEffectMethod	uni	pearson	AUPRMetric	0.866104	0.121271	21	0.00198639	0.00198639
1	50	50	0.1	fixedEffectMethod	uni	pearson	AUPRMetric	0.864675	0.141558	21	0.00588815	0.43099
1	50	50	0.1	frEffectMethod	uni	pearson	AUPRMetric	0.863645	0.128769	21	0.00245424	0.423727
1	50	50	0.1	singleDataset	uni	pearson	AUPRMetric	0.787909	0.0803995	21	5.15511e-10	0.0139239
1	50	50	0.1	SVA	uni	pearson	AUPRMetric	0.653542	0.10858	21	9.29295e-10	0.000470036
1	50	50	0.1	RMA	uni	pearson	AUPRMetric	0.0908975	0.0337599	21	2.32921e-26	1.61429e-15
1	50	50	0.1	RMACombat	uni	pearson	AUPRMetric	0.0908182	0.0337229	21	2.16139e-26	0.315069
1	50	50	0.1	stoufferMethod	uni	pearson	AUPRMetric	0.0903451	0.0363	21	2.04363e-26	0.456714
1	50	50	0.1	fisherMethod	uni	pearson	AUPRMetric	0.0901452	0.03641	21	2.10456e-26	0.299235
1	50	50	0.1	combat	uni	pearson	AUPRMetric	0.0843279	0.0341567	21	4.74644e-26	0.0966018
1	50	50	0.1	scaling	uni	pearson	AUPRMetric	0.0835359	0.0341253	21	2.44946e-26	0.208024
1	50	50	0.1	noCorrection	uni	pearson	AUPRMetric	0.0788468	0.0312654	21	1.50924e-26	6.68789e-06
1	50	50	0.1	random	uni	pearson	AUPRMetric	0.00585058	0.00275762	21	4.00954e-29	2.76718e-10
1	50	50	0.1	rankProductMethod	uni	pearson	pAUCMetric	0.997902	0.00206007	21	1	1
1	50	50	0.1	fixedEffectMethod	uni	pearson	pAUCMetric	0.996157	0.00425128	21	0.0119346	0.0119346
1	50	50	0.1	randomEffectMethod	uni	pearson	pAUCMetric	0.995907	0.00403478	21	0.000833892	0.284155
1	50	50	0.1	frEffectMethod	uni	pearson	pAUCMetric	0.995776	0.00439166	21	0.00168193	0.190165
1	50	50	0.1	singleDataset	uni	pearson	pAUCMetric	0.985498	0.012094	21	2.28101e-05	0.000168814
1	50	50	0.1	SVA	uni	pearson	pAUCMetric	0.928491	0.036793	21	1.29979e-08	2.6957e-08
1	50	50	0.1	RMA	uni	pearson	pAUCMetric	0.807219	0.0986069	21	9.37595e-09	2.39324e-06
1	50	50	0.1	RMACombat	uni	pearson	pAUCMetric	0.806522	0.0990104	21	9.44001e-09	0.0707204
1	50	50	0.1	scaling	uni	pearson	pAUCMetric	0.787738	0.100492	21	2.62996e-09	4.00035e-07
1	50	50	0.1	combat	uni	pearson	pAUCMetric	0.787551	0.0997154	21	2.2781e-09	0.341667
1	50	50	0.1	stoufferMethod	uni	pearson	pAUCMetric	0.781701	0.11078	21	8.30388e-09	0.192495
1	50	50	0.1	fisherMethod	uni	pearson	pAUCMetric	0.781286	0.111263	21	8.66061e-09	0.196068
1	50	50	0.1	noCorrection	uni	pearson	pAUCMetric	0.776412	0.103108	21	1.69581e-09	0.240932
1	50	50	0.1	random	uni	pearson	pAUCMetric	0.502258	0.0201838	21	4.44472e-30	4.52658e-11
1	50	50	0.1	rankProductMethod	uni	pearson	AFDRMetric	0.966768	0.0275311	21	1	1
1	50	50	0.1	randomEffectMethod	uni	pearson	AFDRMetric	0.923105	0.0748023	21	0.00286566	0.00286566
1	50	50	0.1	frEffectMethod	uni	pearson	AFDRMetric	0.921728	0.0796397	21	0.00388094	0.268028
1	50	50	0.1	fixedEffectMethod	uni	pearson	AFDRMetric	0.920462	0.091675	21	0.0092495	0.379432
1	50	50	0.1	singleDataset	uni	pearson	AFDRMetric	0.869174	0.059787	21	6.93847e-09	0.0207041
1	50	50	0.1	SVA	uni	pearson	AFDRMetric	0.792273	0.068891	21	1.56275e-09	0.00151078
1	50	50	0.1	stoufferMethod	uni	pearson	AFDRMetric	0.179249	0.0611213	21	2.82667e-23	1.62653e-18
1	50	50	0.1	fisherMethod	uni	pearson	AFDRMetric	0.178781	0.0609839	21	2.65967e-23	0.251656
1	50	50	0.1	RMACombat	uni	pearson	AFDRMetric	0.171434	0.0516531	21	3.48117e-24	0.237156
1	50	50	0.1	RMA	uni	pearson	AFDRMetric	0.17124	0.0516913	21	3.57405e-24	0.191607
1	50	50	0.1	combat	uni	pearson	AFDRMetric	0.163777	0.0524186	21	1.31402e-23	0.0275981
1	50	50	0.1	scaling	uni	pearson	AFDRMetric	0.161208	0.0517273	21	4.16732e-24	0.169346
1	50	50	0.1	noCorrection	uni	pearson	AFDRMetric	0.15493	0.0492423	21	2.30838e-24	6.01832e-05
1	50	50	0.1	random	uni	pearson	AFDRMetric	0.0134796	0.0160623	21	7.07544e-30	2.62365e-11
1	50	50	0.1	fisherMethod	uni	pearson	numberOfTargets	40.0476	21.5441	21	1	1
1	50	50	0.1	stoufferMethod	uni	pearson	numberOfTargets	40.0476	21.5441	21	NaN	NaN
1	50	50	0.1	fixedEffectMethod	uni	pearson	numberOfTargets	40.0476	21.5441	21	NaN	NaN
1	50	50	0.1	randomEffectMethod	uni	pearson	numberOfTargets	40.0476	21.5441	21	NaN	NaN
1	50	50	0.1	frEffectMethod	uni	pearson	numberOfTargets	40.0476	21.5441	21	NaN	NaN
1	50	50	0.1	noCorrection	uni	pearson	numberOfTargets	40.0476	21.5441	21	NaN	NaN
1	50	50	0.1	RMA	uni	pearson	numberOfTargets	40.0476	21.5441	21	NaN	NaN
1	50	50	0.1	scaling	uni	pearson	numberOfTargets	40.0476	21.5441	21	NaN	NaN
1	50	50	0.1	combat	uni	pearson	numberOfTargets	40.0476	21.5441	21	NaN	NaN
1	50	50	0.1	RMACombat	uni	pearson	numberOfTargets	40.0476	21.5441	21	NaN	NaN
1	50	50	0.1	random	uni	pearson	numberOfTargets	40.0476	21.5441	21	NaN	NaN
1	50	50	0.1	singleDataset	uni	pearson	numberOfTargets	40.0476	21.5441	21	NaN	NaN
1	50	50	0.1	SVA	uni	pearson	numberOfTargets	40.0476	21.5441	21	NaN	NaN
1	50	50	0.1	rankProductMethod	uni	pearson	numberOfTargets	40.0476	21.5441	21	NaN	NaN
1	50	50	0.1	rankProductMethod	uni	spearman	AUCMetric	0.999248	0.000754892	21	1	1
1	50	50	0.1	RMA	uni	spearman	AUCMetric	0.999117	0.000876073	21	0.0413076	0.0413076
1	50	50	0.1	RMACombat	uni	spearman	AUCMetric	0.999109	0.000870349	21	0.0293026	0.0561482
1	50	50	0.1	noCorrection	uni	spearman	AUCMetric	0.999026	0.000974144	21	0.0136855	0.0376023
1	50	50	0.1	scaling	uni	spearman	AUCMetric	0.999022	0.000976345	21	0.0145288	0.391889
1	50	50	0.1	combat	uni	spearman	AUCMetric	0.999012	0.000990875	21	0.0187054	0.201497
1	50	50	0.1	fixedEffectMethod	uni	spearman	AUCMetric	0.998881	0.0011917	21	0.0202808	0.0384369
1	50	50	0.1	SVA	uni	spearman	AUCMetric	0.998558	0.00273318	21	0.108656	0.297901
1	50	50	0.1	randomEffectMethod	uni	spearman	AUCMetric	0.998549	0.00144462	21	0.000382384	0.493338
1	50	50	0.1	frEffectMethod	uni	spearman	AUCMetric	0.998415	0.0016135	21	0.000588988	0.00848606
1	50	50	0.1	singleDataset	uni	spearman	AUCMetric	0.993025	0.00563352	21	1.25161e-05	1.48648e-05
1	50	50	0.1	stoufferMethod	uni	spearman	AUCMetric	0.923421	0.0459665	21	1.17506e-07	1.64311e-07
1	50	50	0.1	fisherMethod	uni	spearman	AUCMetric	0.923095	0.0466001	21	1.35878e-07	0.0994175
1	50	50	0.1	random	uni	spearman	AUCMetric	0.506762	0.0614121	21	3.74783e-20	1.07615e-17
1	50	50	0.1	SVA	uni	spearman	AUPRMetric	0.963576	0.0259673	21	1	1
1	50	50	0.1	rankProductMethod	uni	spearman	AUPRMetric	0.942716	0.0422396	21	0.0266983	0.0266983
1	50	50	0.1	RMA	uni	spearman	AUPRMetric	0.920318	0.0737064	21	0.0117081	0.0368849
1	50	50	0.1	RMACombat	uni	spearman	AUPRMetric	0.920059	0.0728589	21	0.0107534	0.309972
1	50	50	0.1	noCorrection	uni	spearman	AUPRMetric	0.911517	0.0851632	21	0.00834478	0.041584
1	50	50	0.1	scaling	uni	spearman	AUPRMetric	0.911226	0.0854214	21	0.00829694	0.38792
1	50	50	0.1	combat	uni	spearman	AUPRMetric	0.906362	0.0971195	21	0.00999274	0.103581
1	50	50	0.1	fixedEffectMethod	uni	spearman	AUPRMetric	0.893031	0.119491	21	0.00908925	0.0651967
1	50	50	0.1	randomEffectMethod	uni	spearman	AUPRMetric	0.886612	0.0884234	21	0.000587441	0.304715
1	50	50	0.1	frEffectMethod	uni	spearman	AUPRMetric	0.879799	0.094888	21	0.000480834	0.0240337
1	50	50	0.1	singleDataset	uni	spearman	AUPRMetric	0.734828	0.0839763	21	9.32145e-12	2.80365e-07
1	50	50	0.1	fisherMethod	uni	spearman	AUPRMetric	0.0974666	0.0386681	21	1.00036e-26	1.95339e-19
1	50	50	0.1	stoufferMethod	uni	spearman	AUPRMetric	0.0973747	0.0388864	21	1.10233e-26	0.44095
1	50	50	0.1	random	uni	spearman	AUPRMetric	0.00592899	0.00334798	21	1.34793e-32	2.40879e-10
1	50	50	0.1	rankProductMethod	uni	spearman	pAUCMetric	0.99791	0.00209692	21	1	1
1	50	50	0.1	RMA	uni	spearman	pAUCMetric	0.997548	0.00243353	21	0.0413076	0.0413076
1	50	50	0.1	RMACombat	uni	spearman	pAUCMetric	0.997525	0.00241764	21	0.0293026	0.0561482
1	50	50	0.1	noCorrection	uni	spearman	pAUCMetric	0.997295	0.00270596	21	0.0136855	0.0376023
1	50	50	0.1	scaling	uni	spearman	pAUCMetric	0.997282	0.00271207	21	0.0145288	0.391889
1	50	50	0.1	combat	uni	spearman	pAUCMetric	0.997255	0.00275243	21	0.0187054	0.201497
1	50	50	0.1	SVA	uni	spearman	pAUCMetric	0.997067	0.00433936	21	0.155156	0.421948
1	50	50	0.1	fixedEffectMethod	uni	spearman	pAUCMetric	0.99689	0.00331028	21	0.0202808	0.432827
1	50	50	0.1	randomEffectMethod	uni	spearman	pAUCMetric	0.995971	0.00401283	21	0.000382384	0.0470296
1	50	50	0.1	frEffectMethod	uni	spearman	pAUCMetric	0.995597	0.00448193	21	0.000588988	0.00848606
1	50	50	0.1	singleDataset	uni	spearman	pAUCMetric	0.981475	0.0145289	21	8.17224e-06	9.3006e-06
1	50	50	0.1	stoufferMethod	uni	spearman	pAUCMetric	0.797802	0.10827	21	1.96705e-08	2.41883e-08
1	50	50	0.1	fisherMethod	uni	spearman	pAUCMetric	0.79724	0.109524	21	2.2677e-08	0.188982
1	50	50	0.1	random	uni	spearman	pAUCMetric	0.500919	0.0302591	21	2.55976e-26	1.13288e-11
1	50	50	0.1	SVA	uni	spearman	AFDRMetric	0.978162	0.0166519	21	1	1
1	50	50	0.1	rankProductMethod	uni	spearman	AFDRMetric	0.966869	0.0284338	21	0.0457799	0.0457799
1	50	50	0.1	RMA	uni	spearman	AFDRMetric	0.955282	0.0427024	21	0.0155611	0.0329087
1	50	50	0.1	RMACombat	uni	spearman	AFDRMetric	0.955235	0.041844	21	0.0141707	0.448204
1	50	50	0.1	noCorrection	uni	spearman	AFDRMetric	0.949722	0.0507091	21	0.0110968	0.0384571
1	50	50	0.1	scaling	uni	spearman	AFDRMetric	0.949638	0.0507378	21	0.0110179	0.442187
1	50	50	0.1	combat	uni	spearman	AFDRMetric	0.946037	0.0580678	21	0.0122568	0.0970587
1	50	50	0.1	fixedEffectMethod	uni	spearman	AFDRMetric	0.937418	0.0742441	21	0.01217	0.0813998
1	50	50	0.1	randomEffectMethod	uni	spearman	AFDRMetric	0.934695	0.053907	21	0.000869317	0.377638
1	50	50	0.1	frEffectMethod	uni	spearman	AFDRMetric	0.9311	0.0573277	21	0.000732634	0.0358426
1	50	50	0.1	singleDataset	uni	spearman	AFDRMetric	0.833761	0.065747	21	4.15802e-10	1.93829e-07
1	50	50	0.1	fisherMethod	uni	spearman	AFDRMetric	0.187852	0.0623991	21	3.42159e-23	8.70302e-19
1	50	50	0.1	stoufferMethod	uni	spearman	AFDRMetric	0.187291	0.0626513	21	3.52693e-23	0.30892
1	50	50	0.1	random	uni	spearman	AFDRMetric	0.00986917	0.014025	21	2.05183e-34	7.90809e-12
1	50	50	0.1	fisherMethod	uni	spearman	numberOfTargets	40.0476	21.5441	21	1	1
1	50	50	0.1	stoufferMethod	uni	spearman	numberOfTargets	40.0476	21.5441	21	NaN	NaN
1	50	50	0.1	fixedEffectMethod	uni	spearman	numberOfTargets	40.0476	21.5441	21	NaN	NaN
1	50	50	0.1	randomEffectMethod	uni	spearman	numberOfTargets	40.0476	21.5441	21	NaN	NaN
1	50	50	0.1	frEffectMethod	uni	spearman	numberOfTargets	40.0476	21.5441	21	NaN	NaN
1	50	50	0.1	noCorrection	uni	spearman	numberOfTargets	40.0476	21.5441	21	NaN	NaN
1	50	50	0.1	RMA	uni	spearman	numberOfTargets	40.0476	21.5441	21	NaN	NaN
1	50	50	0.1	scaling	uni	spearman	numberOfTargets	40.0476	21.5441	21	NaN	NaN
1	50	50	0.1	combat	uni	spearman	numberOfTargets	40.0476	21.5441	21	NaN	NaN
1	50	50	0.1	RMACombat	uni	spearman	numberOfTargets	40.0476	21.5441	21	NaN	NaN
1	50	50	0.1	random	uni	spearman	numberOfTargets	40.0476	21.5441	21	NaN	NaN
1	50	50	0.1	singleDataset	uni	spearman	numberOfTargets	40.0476	21.5441	21	NaN	NaN
1	50	50	0.1	SVA	uni	spearman	numberOfTargets	40.0476	21.5441	21	NaN	NaN
1	50	50	0.1	rankProductMethod	uni	spearman	numberOfTargets	40.0476	21.5441	21	NaN	NaN
1	50	50	0.5	rankProductMethod	uni	pearson	AUCMetric	0.998684	0.00121707	21	1	1
1	50	50	0.5	fixedEffectMethod	uni	pearson	AUCMetric	0.998594	0.00125313	21	0.00634024	0.00634024
1	50	50	0.5	randomEffectMethod	uni	pearson	AUCMetric	0.995667	0.0034941	21	5.42237e-06	7.14804e-06
1	50	50	0.5	frEffectMethod	uni	pearson	AUCMetric	0.994697	0.00429184	21	6.76935e-06	2.24356e-05
1	50	50	0.5	singleDataset	uni	pearson	AUCMetric	0.978488	0.0146872	21	9.4587e-07	2.74649e-06
1	50	50	0.5	stoufferMethod	uni	pearson	AUCMetric	0.934414	0.0418621	21	2.9068e-07	2.16285e-05
1	50	50	0.5	fisherMethod	uni	pearson	AUCMetric	0.933915	0.0421854	21	2.92022e-07	0.0260746
1	50	50	0.5	RMA	uni	pearson	AUCMetric	0.93021	0.0408104	21	7.61552e-08	0.0447284
1	50	50	0.5	RMACombat	uni	pearson	AUCMetric	0.929098	0.0416728	21	8.23949e-08	0.00936653
1	50	50	0.5	combat	uni	pearson	AUCMetric	0.920985	0.0449107	21	4.94163e-08	8.07216e-08
1	50	50	0.5	scaling	uni	pearson	AUCMetric	0.920606	0.0451359	21	4.96099e-08	0.000620846
1	50	50	0.5	SVA	uni	pearson	AUCMetric	0.840789	0.104817	21	4.79815e-07	0.00025118
1	50	50	0.5	noCorrection	uni	pearson	AUCMetric	0.828194	0.0584198	21	7.70289e-12	0.266253
1	50	50	0.5	random	uni	pearson	AUCMetric	0.5064	0.0575688	21	1.06828e-20	3.54873e-15
1	50	50	0.5	rankProductMethod	uni	pearson	AUPRMetric	0.909547	0.0518233	21	1	1
1	50	50	0.5	fixedEffectMethod	uni	pearson	AUPRMetric	0.895699	0.0636172	21	0.0537081	0.0537081
1	50	50	0.5	randomEffectMethod	uni	pearson	AUPRMetric	0.70607	0.103884	21	2.0937e-11	4.26284e-11
1	50	50	0.5	frEffectMethod	uni	pearson	AUPRMetric	0.640976	0.117177	21	5.03284e-12	3.41361e-08
1	50	50	0.5	singleDataset	uni	pearson	AUPRMetric	0.596842	0.0971816	21	7.86605e-14	0.0456082
1	50	50	0.5	SVA	uni	pearson	AUPRMetric	0.290997	0.179705	21	1.41212e-12	9.11056e-07
1	50	50	0.5	fisherMethod	uni	pearson	AUPRMetric	0.114819	0.049244	21	5.89232e-24	0.000217477
1	50	50	0.5	stoufferMethod	uni	pearson	AUPRMetric	0.114283	0.048895	21	5.36881e-24	0.242098
1	50	50	0.5	RMA	uni	pearson	AUPRMetric	0.0832669	0.0354028	21	2.8527e-26	7.85749e-06
1	50	50	0.5	RMACombat	uni	pearson	AUPRMetric	0.0827503	0.0335078	21	6.5411e-26	0.341057
1	50	50	0.5	combat	uni	pearson	AUPRMetric	0.0757879	0.03113	21	7.96732e-26	0.000145587
1	50	50	0.5	scaling	uni	pearson	AUPRMetric	0.0753627	0.0308804	21	8.91732e-26	0.0300911
1	50	50	0.5	noCorrection	uni	pearson	AUPRMetric	0.0297754	0.0114103	21	7.30307e-27	1.01123e-08
1	50	50	0.5	random	uni	pearson	AUPRMetric	0.00557947	0.00337792	21	7.8899e-27	2.91938e-10
1	50	50	0.5	rankProductMethod	uni	pearson	pAUCMetric	0.996345	0.00338074	21	1	1
1	50	50	0.5	fixedEffectMethod	uni	pearson	pAUCMetric	0.996095	0.00348091	21	0.00634024	0.00634024
1	50	50	0.5	randomEffectMethod	uni	pearson	pAUCMetric	0.987964	0.00970585	21	5.42237e-06	7.14804e-06
1	50	50	0.5	frEffectMethod	uni	pearson	pAUCMetric	0.985268	0.0119218	21	6.76935e-06	2.24356e-05
1	50	50	0.5	singleDataset	uni	pearson	pAUCMetric	0.951584	0.0294826	21	1.48709e-07	3.7994e-07
1	50	50	0.5	stoufferMethod	uni	pearson	pAUCMetric	0.82385	0.104629	21	9.79865e-08	2.41468e-06
1	50	50	0.5	fisherMethod	uni	pearson	pAUCMetric	0.822597	0.105413	21	9.89408e-08	0.0305397
1	50	50	0.5	RMA	uni	pearson	pAUCMetric	0.80656	0.112421	21	6.91338e-08	0.00549387
1	50	50	0.5	RMACombat	uni	pearson	pAUCMetric	0.804282	0.112983	21	6.21453e-08	0.0124322
1	50	50	0.5	SVA	uni	pearson	pAUCMetric	0.79966	0.111474	21	3.78997e-08	0.422334
1	50	50	0.5	combat	uni	pearson	pAUCMetric	0.784531	0.116327	21	2.17711e-08	0.275001
1	50	50	0.5	scaling	uni	pearson	pAUCMetric	0.783676	0.11654	21	2.10508e-08	0.00096897
1	50	50	0.5	noCorrection	uni	pearson	pAUCMetric	0.600529	0.0833274	21	7.16245e-16	5.80358e-11
1	50	50	0.5	random	uni	pearson	pAUCMetric	0.49676	0.0259041	21	7.52145e-28	5.3824e-06
1	50	50	0.5	rankProductMethod	uni	pearson	AFDRMetric	0.947518	0.0358089	21	1	1
1	50	50	0.5	fixedEffectMethod	uni	pearson	AFDRMetric	0.940556	0.0397331	21	0.0474921	0.0474921
1	50	50	0.5	randomEffectMethod	uni	pearson	AFDRMetric	0.817065	0.0740987	21	9.39408e-11	1.45313e-10
1	50	50	0.5	frEffectMethod	uni	pearson	AFDRMetric	0.763689	0.0992058	21	3.52178e-10	8.37209e-07
1	50	50	0.5	singleDataset	uni	pearson	AFDRMetric	0.731989	0.0822292	21	3.03718e-12	0.0585547
1	50	50	0.5	SVA	uni	pearson	AFDRMetric	0.472298	0.19939	21	4.52785e-10	1.01098e-05
1	50	50	0.5	fisherMethod	uni	pearson	AFDRMetric	0.209904	0.075231	21	2.49115e-21	7.34271e-06
1	50	50	0.5	stoufferMethod	uni	pearson	AFDRMetric	0.20902	0.0745933	21	1.9547e-21	0.224336
1	50	50	0.5	RMACombat	uni	pearson	AFDRMetric	0.142887	0.0635233	21	8.14115e-24	4.9499e-05
1	50	50	0.5	RMA	uni	pearson	AFDRMetric	0.140038	0.0632036	21	1.89617e-24	0.227998
1	50	50	0.5	combat	uni	pearson	AFDRMetric	0.13649	0.0581615	21	7.44711e-24	0.255703
1	50	50	0.5	scaling	uni	pearson	AFDRMetric	0.135754	0.0579712	21	8.24981e-24	0.0745012
1	50	50	0.5	noCorrection	uni	pearson	AFDRMetric	0.0670495	0.0411604	21	5.61614e-27	4.56944e-08
1	50	50	0.5	random	uni	pearson	AFDRMetric	0.00774908	0.0121602	21	2.53654e-30	1.62039e-06
1	50	50	0.5	fisherMethod	uni	pearson	numberOfTargets	40.0476	21.5441	21	1	1
1	50	50	0.5	stoufferMethod	uni	pearson	numberOfTargets	40.0476	21.5441	21	NaN	NaN
1	50	50	0.5	fixedEffectMethod	uni	pearson	numberOfTargets	40.0476	21.5441	21	NaN	NaN
1	50	50	0.5	randomEffectMethod	uni	pearson	numberOfTargets	40.0476	21.5441	21	NaN	NaN
1	50	50	0.5	frEffectMethod	uni	pearson	numberOfTargets	40.0476	21.5441	21	NaN	NaN
1	50	50	0.5	noCorrection	uni	pearson	numberOfTargets	40.0476	21.5441	21	NaN	NaN
1	50	50	0.5	RMA	uni	pearson	numberOfTargets	40.0476	21.5441	21	NaN	NaN
1	50	50	0.5	scaling	uni	pearson	numberOfTargets	40.0476	21.5441	21	NaN	NaN
1	50	50	0.5	combat	uni	pearson	numberOfTargets	40.0476	21.5441	21	NaN	NaN
1	50	50	0.5	RMACombat	uni	pearson	numberOfTargets	40.0476	21.5441	21	NaN	NaN
1	50	50	0.5	random	uni	pearson	numberOfTargets	40.0476	21.5441	21	NaN	NaN
1	50	50	0.5	singleDataset	uni	pearson	numberOfTargets	40.0476	21.5441	21	NaN	NaN
1	50	50	0.5	SVA	uni	pearson	numberOfTargets	40.0476	21.5441	21	NaN	NaN
1	50	50	0.5	rankProductMethod	uni	pearson	numberOfTargets	40.0476	21.5441	21	NaN	NaN
1	50	50	0.5	rankProductMethod	uni	spearman	AUCMetric	0.998647	0.00126253	21	1	1
1	50	50	0.5	RMACombat	uni	spearman	AUCMetric	0.998612	0.00127227	21	0.019133	0.019133
1	50	50	0.5	fixedEffectMethod	uni	spearman	AUCMetric	0.998602	0.00128289	21	0.00535214	0.314114
1	50	50	0.5	scaling	uni	spearman	AUCMetric	0.998599	0.00129981	21	0.00443095	0.424463
1	50	50	0.5	combat	uni	spearman	AUCMetric	0.998579	0.00132198	21	0.00236882	0.0177206
1	50	50	0.5	RMA	uni	spearman	AUCMetric	0.998549	0.0013267	21	0.000235737	0.0632083
1	50	50	0.5	randomEffectMethod	uni	spearman	AUCMetric	0.99575	0.00335202	21	2.90308e-06	3.48207e-06
1	50	50	0.5	frEffectMethod	uni	spearman	AUCMetric	0.994767	0.00410233	21	3.53313e-06	1.52767e-05
1	50	50	0.5	noCorrection	uni	spearman	AUCMetric	0.988419	0.0132743	21	0.000610729	0.00684709
1	50	50	0.5	singleDataset	uni	spearman	AUCMetric	0.974117	0.0161806	21	2.46234e-07	4.66739e-10
1	50	50	0.5	SVA	uni	spearman	AUCMetric	0.955798	0.0424175	21	6.73681e-05	0.00608536
1	50	50	0.5	stoufferMethod	uni	spearman	AUCMetric	0.941151	0.0390308	21	5.10065e-07	0.0774349
1	50	50	0.5	fisherMethod	uni	spearman	AUCMetric	0.94076	0.0391947	21	4.9216e-07	0.02692
1	50	50	0.5	random	uni	spearman	AUCMetric	0.503112	0.0513536	21	1.11477e-21	3.34203e-18
1	50	50	0.5	rankProductMethod	uni	spearman	AUPRMetric	0.907253	0.053279	21	1	1
1	50	50	0.5	scaling	uni	spearman	AUPRMetric	0.902628	0.0551947	21	0.0109861	0.0109861
1	50	50	0.5	RMACombat	uni	spearman	AUPRMetric	0.902315	0.0546147	21	0.00670042	0.388032
1	50	50	0.5	combat	uni	spearman	AUPRMetric	0.901875	0.0553429	21	0.00451783	0.347857
1	50	50	0.5	fixedEffectMethod	uni	spearman	AUPRMetric	0.899555	0.0576532	21	0.0368786	0.218658
1	50	50	0.5	RMA	uni	spearman	AUPRMetric	0.898981	0.0559494	21	6.18857e-05	0.431979
1	50	50	0.5	SVA	uni	spearman	AUPRMetric	0.74528	0.147465	21	3.77772e-05	7.33879e-05
1	50	50	0.5	randomEffectMethod	uni	spearman	AUPRMetric	0.715606	0.101184	21	2.27723e-11	0.222316
1	50	50	0.5	noCorrection	uni	spearman	AUPRMetric	0.673601	0.108701	21	3.87782e-12	0.0258117
1	50	50	0.5	frEffectMethod	uni	spearman	AUPRMetric	0.656976	0.108498	21	3.14049e-12	0.221717
1	50	50	0.5	singleDataset	uni	spearman	AUPRMetric	0.550355	0.0941195	21	4.94653e-15	8.52314e-05
1	50	50	0.5	stoufferMethod	uni	spearman	AUPRMetric	0.125135	0.0533701	21	1.76245e-23	4.62092e-14
1	50	50	0.5	fisherMethod	uni	spearman	AUPRMetric	0.124433	0.0525302	21	1.3478e-23	0.0768513
1	50	50	0.5	random	uni	spearman	AUPRMetric	0.00600146	0.00365543	21	1.91891e-26	7.42166e-10
1	50	50	0.5	rankProductMethod	uni	spearman	pAUCMetric	0.99624	0.00350702	21	1	1
1	50	50	0.5	RMACombat	uni	spearman	pAUCMetric	0.996144	0.0035341	21	0.019133	0.019133
1	50	50	0.5	fixedEffectMethod	uni	spearman	pAUCMetric	0.996115	0.00356357	21	0.00535214	0.314114
1	50	50	0.5	scaling	uni	spearman	pAUCMetric	0.996107	0.00361059	21	0.00443095	0.424463
1	50	50	0.5	combat	uni	spearman	pAUCMetric	0.996052	0.00367217	21	0.00236882	0.0177206
1	50	50	0.5	RMA	uni	spearman	pAUCMetric	0.995969	0.00368529	21	0.000235737	0.0632083
1	50	50	0.5	randomEffectMethod	uni	spearman	pAUCMetric	0.988195	0.00931117	21	2.90308e-06	3.48207e-06
1	50	50	0.5	frEffectMethod	uni	spearman	pAUCMetric	0.985463	0.0113954	21	3.53313e-06	1.52767e-05
1	50	50	0.5	noCorrection	uni	spearman	pAUCMetric	0.969171	0.0329661	21	0.000306729	0.00429198
1	50	50	0.5	singleDataset	uni	spearman	pAUCMetric	0.94283	0.0321344	21	4.00709e-08	1.27415e-09
1	50	50	0.5	SVA	uni	spearman	pAUCMetric	0.937988	0.0549525	21	3.00455e-05	0.268235
1	50	50	0.5	stoufferMethod	uni	spearman	pAUCMetric	0.840191	0.101105	21	2.54371e-07	4.37341e-05
1	50	50	0.5	fisherMethod	uni	spearman	pAUCMetric	0.839217	0.101321	21	2.39853e-07	0.0291058
1	50	50	0.5	random	uni	spearman	pAUCMetric	0.499398	0.0273144	21	5.96788e-27	1.388e-12
1	50	50	0.5	rankProductMethod	uni	spearman	AFDRMetric	0.946119	0.036757	21	1	1
1	50	50	0.5	RMACombat	uni	spearman	AFDRMetric	0.943469	0.0374021	21	0.00510323	0.00510323
1	50	50	0.5	scaling	uni	spearman	AFDRMetric	0.943442	0.0379835	21	0.0039791	0.485059
1	50	50	0.5	combat	uni	spearman	AFDRMetric	0.943071	0.0381459	21	0.00173054	0.0262616
1	50	50	0.5	fixedEffectMethod	uni	spearman	AFDRMetric	0.942237	0.0380275	21	0.0258408	0.284227
1	50	50	0.5	RMA	uni	spearman	AFDRMetric	0.941373	0.0383199	21	4.7782e-05	0.310061
1	50	50	0.5	SVA	uni	spearman	AFDRMetric	0.844906	0.0914729	21	1.90652e-05	3.26401e-05
1	50	50	0.5	randomEffectMethod	uni	spearman	AFDRMetric	0.82236	0.0750641	21	1.29741e-10	0.156522
1	50	50	0.5	noCorrection	uni	spearman	AFDRMetric	0.790408	0.0839345	21	1.02931e-10	0.0133751
1	50	50	0.5	frEffectMethod	uni	spearman	AFDRMetric	0.776769	0.0883304	21	5.32478e-11	0.182014
1	50	50	0.5	singleDataset	uni	spearman	AFDRMetric	0.696056	0.0835812	21	2.87564e-13	0.000100456
1	50	50	0.5	stoufferMethod	uni	spearman	AFDRMetric	0.222492	0.0785617	21	5.91912e-21	5.30634e-14
1	50	50	0.5	fisherMethod	uni	spearman	AFDRMetric	0.221808	0.0775246	21	3.97433e-21	0.220987
1	50	50	0.5	random	uni	spearman	AFDRMetric	0.014059	0.0149671	21	1.40936e-28	5.06893e-11
1	50	50	0.5	fisherMethod	uni	spearman	numberOfTargets	40.0476	21.5441	21	1	1
1	50	50	0.5	stoufferMethod	uni	spearman	numberOfTargets	40.0476	21.5441	21	NaN	NaN
1	50	50	0.5	fixedEffectMethod	uni	spearman	numberOfTargets	40.0476	21.5441	21	NaN	NaN
1	50	50	0.5	randomEffectMethod	uni	spearman	numberOfTargets	40.0476	21.5441	21	NaN	NaN
1	50	50	0.5	frEffectMethod	uni	spearman	numberOfTargets	40.0476	21.5441	21	NaN	NaN
1	50	50	0.5	noCorrection	uni	spearman	numberOfTargets	40.0476	21.5441	21	NaN	NaN
1	50	50	0.5	RMA	uni	spearman	numberOfTargets	40.0476	21.5441	21	NaN	NaN
1	50	50	0.5	scaling	uni	spearman	numberOfTargets	40.0476	21.5441	21	NaN	NaN
1	50	50	0.5	combat	uni	spearman	numberOfTargets	40.0476	21.5441	21	NaN	NaN
1	50	50	0.5	RMACombat	uni	spearman	numberOfTargets	40.0476	21.5441	21	NaN	NaN
1	50	50	0.5	random	uni	spearman	numberOfTargets	40.0476	21.5441	21	NaN	NaN
1	50	50	0.5	singleDataset	uni	spearman	numberOfTargets	40.0476	21.5441	21	NaN	NaN
1	50	50	0.5	SVA	uni	spearman	numberOfTargets	40.0476	21.5441	21	NaN	NaN
1	50	50	0.5	rankProductMethod	uni	spearman	numberOfTargets	40.0476	21.5441	21	NaN	NaN
1	50	50	1	rankProductMethod	uni	pearson	AUCMetric	0.997815	0.00198688	21	1	1
1	50	50	1	fixedEffectMethod	uni	pearson	AUCMetric	0.997769	0.00203912	21	0.0502256	0.0502256
1	50	50	1	randomEffectMethod	uni	pearson	AUCMetric	0.990816	0.00714214	21	3.03472e-06	2.86057e-06
1	50	50	1	frEffectMethod	uni	pearson	AUCMetric	0.989383	0.00814806	21	2.60428e-06	3.18328e-06
1	50	50	1	stoufferMethod	uni	pearson	AUCMetric	0.96906	0.0262898	21	1.87825e-05	9.36693e-05
1	50	50	1	fisherMethod	uni	pearson	AUCMetric	0.966572	0.0274526	21	1.15821e-05	2.00624e-06
1	50	50	1	RMA	uni	pearson	AUCMetric	0.96288	0.0255151	21	1.06556e-06	0.0468834
1	50	50	1	RMACombat	uni	pearson	AUCMetric	0.956154	0.0303971	21	1.04654e-06	0.00272146
1	50	50	1	combat	uni	pearson	AUCMetric	0.9524	0.0347822	21	2.22589e-06	0.0072798
1	50	50	1	scaling	uni	pearson	AUCMetric	0.951132	0.0354042	21	1.96177e-06	1.21577e-06
1	50	50	1	singleDataset	uni	pearson	AUCMetric	0.907625	0.035486	21	6.76427e-11	0.000311289
1	50	50	1	SVA	uni	pearson	AUCMetric	0.701579	0.126148	21	4.12682e-10	2.82479e-07
1	50	50	1	random	uni	pearson	AUCMetric	0.480629	0.0429203	21	2.02464e-23	1.74221e-07
1	50	50	1	noCorrection	uni	pearson	AUCMetric	0.36663	0.0746001	21	1.29864e-20	2.19348e-06
1	50	50	1	rankProductMethod	uni	pearson	AUPRMetric	0.857771	0.0821982	21	1	1
1	50	50	1	fixedEffectMethod	uni	pearson	AUPRMetric	0.854834	0.082477	21	0.0479065	0.0479065
1	50	50	1	randomEffectMethod	uni	pearson	AUPRMetric	0.493147	0.176051	21	6.61192e-12	6.96737e-12
1	50	50	1	frEffectMethod	uni	pearson	AUPRMetric	0.449394	0.170355	21	5.10776e-13	1.4877e-10
1	50	50	1	singleDataset	uni	pearson	AUPRMetric	0.333001	0.0703966	21	1.32167e-18	0.00197198
1	50	50	1	stoufferMethod	uni	pearson	AUPRMetric	0.234266	0.116669	21	1.06825e-15	0.00410729
1	50	50	1	fisherMethod	uni	pearson	AUPRMetric	0.216317	0.103998	21	7.67692e-17	8.2417e-05
1	50	50	1	RMA	uni	pearson	AUPRMetric	0.188893	0.110256	21	1.82492e-17	0.0024014
1	50	50	1	RMACombat	uni	pearson	AUPRMetric	0.142026	0.0779894	21	8.12097e-21	5.25376e-05
1	50	50	1	combat	uni	pearson	AUPRMetric	0.127574	0.0709177	21	2.37129e-21	9.36443e-07
1	50	50	1	scaling	uni	pearson	AUPRMetric	0.123973	0.0669662	21	1.2044e-21	0.00141371
1	50	50	1	SVA	uni	pearson	AUPRMetric	0.104979	0.157621	21	8.26452e-16	0.301361
1	50	50	1	noCorrection	uni	pearson	AUPRMetric	0.00668091	0.00544289	21	2.29531e-22	0.00439963
1	50	50	1	random	uni	pearson	AUPRMetric	0.00517854	0.00409285	21	3.14984e-22	0.146095
1	50	50	1	rankProductMethod	uni	pearson	pAUCMetric	0.993932	0.00551912	21	1	1
1	50	50	1	fixedEffectMethod	uni	pearson	pAUCMetric	0.993804	0.00566422	21	0.0502256	0.0502256
1	50	50	1	randomEffectMethod	uni	pearson	pAUCMetric	0.97449	0.0198393	21	3.03472e-06	2.86057e-06
1	50	50	1	frEffectMethod	uni	pearson	pAUCMetric	0.970509	0.0226335	21	2.60428e-06	3.18328e-06
1	50	50	1	stoufferMethod	uni	pearson	pAUCMetric	0.914054	0.0730273	21	1.87825e-05	9.36693e-05
1	50	50	1	fisherMethod	uni	pearson	pAUCMetric	0.907144	0.0762572	21	1.15821e-05	2.00624e-06
1	50	50	1	RMA	uni	pearson	pAUCMetric	0.90586	0.0734765	21	6.2687e-06	0.333296
1	50	50	1	RMACombat	uni	pearson	pAUCMetric	0.880728	0.0853395	21	1.66118e-06	1.16947e-06
1	50	50	1	combat	uni	pearson	pAUCMetric	0.867779	0.0966172	21	2.22589e-06	0.00022186
1	50	50	1	scaling	uni	pearson	pAUCMetric	0.864254	0.098345	21	1.96177e-06	1.21577e-06
1	50	50	1	singleDataset	uni	pearson	pAUCMetric	0.849594	0.0460911	21	6.96845e-13	0.257511
1	50	50	1	SVA	uni	pearson	pAUCMetric	0.662345	0.119323	21	1.68045e-11	5.50476e-07
1	50	50	1	random	uni	pearson	pAUCMetric	0.490367	0.0204638	21	1.06284e-28	2.94871e-06
1	50	50	1	noCorrection	uni	pearson	pAUCMetric	0.481845	0.0054183	21	2.28177e-39	0.0455661
1	50	50	1	rankProductMethod	uni	pearson	AFDRMetric	0.913556	0.0592823	21	1	1
1	50	50	1	fixedEffectMethod	uni	pearson	AFDRMetric	0.911676	0.0597597	21	0.0394765	0.0394765
1	50	50	1	randomEffectMethod	uni	pearson	AFDRMetric	0.623654	0.177939	21	9.5635e-10	9.85031e-10
1	50	50	1	frEffectMethod	uni	pearson	AFDRMetric	0.577391	0.186778	21	3.01794e-10	8.50411e-10
1	50	50	1	singleDataset	uni	pearson	AFDRMetric	0.499506	0.0793054	21	1.1319e-17	0.024665
1	50	50	1	stoufferMethod	uni	pearson	AFDRMetric	0.363407	0.143432	21	6.51891e-14	0.00147619
1	50	50	1	fisherMethod	uni	pearson	AFDRMetric	0.341028	0.131808	21	5.33864e-15	2.51138e-05
1	50	50	1	RMA	uni	pearson	AFDRMetric	0.266538	0.162327	21	8.09474e-15	8.09466e-05
1	50	50	1	SVA	uni	pearson	AFDRMetric	0.208946	0.199033	21	9.93248e-14	0.111805
1	50	50	1	RMACombat	uni	pearson	AFDRMetric	0.208373	0.122186	21	1.84482e-18	0.494687
1	50	50	1	combat	uni	pearson	AFDRMetric	0.186169	0.108819	21	1.10482e-19	1.01432e-05
1	50	50	1	scaling	uni	pearson	AFDRMetric	0.181784	0.104015	21	3.839e-20	0.0115638
1	50	50	1	noCorrection	uni	pearson	AFDRMetric	0.039277	0.0359412	21	3.25289e-24	5.93034e-07
1	50	50	1	random	uni	pearson	AFDRMetric	0.00598405	0.0125341	21	5.31426e-25	0.000623467
1	50	50	1	fisherMethod	uni	pearson	numberOfTargets	40.0476	21.5441	21	1	1
1	50	50	1	stoufferMethod	uni	pearson	numberOfTargets	40.0476	21.5441	21	NaN	NaN
1	50	50	1	fixedEffectMethod	uni	pearson	numberOfTargets	40.0476	21.5441	21	NaN	NaN
1	50	50	1	randomEffectMethod	uni	pearson	numberOfTargets	40.0476	21.5441	21	NaN	NaN
1	50	50	1	frEffectMethod	uni	pearson	numberOfTargets	40.0476	21.5441	21	NaN	NaN
1	50	50	1	noCorrection	uni	pearson	numberOfTargets	40.0476	21.5441	21	NaN	NaN
1	50	50	1	RMA	uni	pearson	numberOfTargets	40.0476	21.5441	21	NaN	NaN
1	50	50	1	scaling	uni	pearson	numberOfTargets	40.0476	21.5441	21	NaN	NaN
1	50	50	1	combat	uni	pearson	numberOfTargets	40.0476	21.5441	21	NaN	NaN
1	50	50	1	RMACombat	uni	pearson	numberOfTargets	40.0476	21.5441	21	NaN	NaN
1	50	50	1	random	uni	pearson	numberOfTargets	40.0476	21.5441	21	NaN	NaN
1	50	50	1	singleDataset	uni	pearson	numberOfTargets	40.0476	21.5441	21	NaN	NaN
1	50	50	1	SVA	uni	pearson	numberOfTargets	40.0476	21.5441	21	NaN	NaN
1	50	50	1	rankProductMethod	uni	pearson	numberOfTargets	40.0476	21.5441	21	NaN	NaN
1	50	50	1	rankProductMethod	uni	spearman	AUCMetric	0.997767	0.00203879	21	1	1
1	50	50	1	fixedEffectMethod	uni	spearman	AUCMetric	0.997689	0.00212649	21	0.00624625	0.00624625
1	50	50	1	scaling	uni	spearman	AUCMetric	0.99763	0.00218745	21	0.000752232	0.0121243
1	50	50	1	RMACombat	uni	spearman	AUCMetric	0.997613	0.00218162	21	0.000237765	0.166965
1	50	50	1	combat	uni	spearman	AUCMetric	0.997575	0.00224219	21	0.000384929	0.0555646
1	50	50	1	RMA	uni	spearman	AUCMetric	0.99728	0.00243792	21	1.71956e-05	1.41719e-05
1	50	50	1	randomEffectMethod	uni	spearman	AUCMetric	0.991332	0.00667989	21	2.31943e-06	2.45255e-06
1	50	50	1	frEffectMethod	uni	spearman	AUCMetric	0.990015	0.00756371	21	1.89791e-06	1.29584e-06
1	50	50	1	stoufferMethod	uni	spearman	AUCMetric	0.974004	0.022858	21	3.03686e-05	0.000249263
1	50	50	1	fisherMethod	uni	spearman	AUCMetric	0.971719	0.0242018	21	2.04848e-05	3.48576e-06
1	50	50	1	singleDataset	uni	spearman	AUCMetric	0.896026	0.0374128	21	2.1222e-11	1.55982e-07
1	50	50	1	SVA	uni	spearman	AUCMetric	0.771713	0.112705	21	5.21566e-09	2.77993e-05
1	50	50	1	noCorrection	uni	spearman	AUCMetric	0.587414	0.116046	21	2.66309e-13	2.99604e-06
1	50	50	1	random	uni	spearman	AUCMetric	0.482164	0.0479531	21	1.125e-22	0.000309242
1	50	50	1	rankProductMethod	uni	spearman	AUPRMetric	0.853942	0.0874962	21	1	1
1	50	50	1	fixedEffectMethod	uni	spearman	AUPRMetric	0.85002	0.0876725	21	0.0570015	0.0570015
1	50	50	1	scaling	uni	spearman	AUPRMetric	0.846517	0.0903221	21	0.00081791	0.00805329
1	50	50	1	RMACombat	uni	spearman	AUPRMetric	0.844323	0.0893349	21	0.000232765	0.0302246
1	50	50	1	combat	uni	spearman	AUPRMetric	0.843493	0.0924322	21	0.00028455	0.258352
1	50	50	1	RMA	uni	spearman	AUPRMetric	0.824812	0.101432	21	1.57491e-06	6.72182e-07
1	50	50	1	randomEffectMethod	uni	spearman	AUPRMetric	0.500181	0.166472	21	2.92662e-12	2.1631e-12
1	50	50	1	frEffectMethod	uni	spearman	AUPRMetric	0.455973	0.162252	21	4.21779e-13	2.1132e-09
1	50	50	1	noCorrection	uni	spearman	AUPRMetric	0.429008	0.117685	21	7.90135e-17	0.175953
1	50	50	1	singleDataset	uni	spearman	AUPRMetric	0.301745	0.0655039	21	8.11538e-19	0.000103065
1	50	50	1	SVA	uni	spearman	AUPRMetric	0.286846	0.159036	21	2.8897e-14	0.336135
1	50	50	1	stoufferMethod	uni	spearman	AUPRMetric	0.273888	0.147752	21	1.51271e-13	0.40032
1	50	50	1	fisherMethod	uni	spearman	AUPRMetric	0.253479	0.129517	21	1.03454e-14	0.000345056
1	50	50	1	random	uni	spearman	AUPRMetric	0.00552817	0.00343089	21	1.41712e-21	1.36265e-08
1	50	50	1	rankProductMethod	uni	spearman	pAUCMetric	0.993798	0.0056633	21	1	1
1	50	50	1	fixedEffectMethod	uni	spearman	pAUCMetric	0.993579	0.00590691	21	0.00624625	0.00624625
1	50	50	1	scaling	uni	spearman	pAUCMetric	0.993417	0.00607626	21	0.000752232	0.0121243
1	50	50	1	RMACombat	uni	spearman	pAUCMetric	0.99337	0.00606004	21	0.000237765	0.166965
1	50	50	1	combat	uni	spearman	pAUCMetric	0.993263	0.00622831	21	0.000384929	0.0555646
1	50	50	1	RMA	uni	spearman	pAUCMetric	0.992445	0.006772	21	1.71956e-05	1.41719e-05
1	50	50	1	randomEffectMethod	uni	spearman	pAUCMetric	0.975923	0.0185553	21	2.31943e-06	2.45255e-06
1	50	50	1	frEffectMethod	uni	spearman	pAUCMetric	0.972264	0.0210103	21	1.89791e-06	1.29584e-06
1	50	50	1	stoufferMethod	uni	spearman	pAUCMetric	0.927788	0.0634945	21	3.03686e-05	0.000249263
1	50	50	1	fisherMethod	uni	spearman	pAUCMetric	0.921441	0.0672272	21	2.04848e-05	3.48576e-06
1	50	50	1	singleDataset	uni	spearman	pAUCMetric	0.835423	0.0464031	21	1.42929e-13	3.72576e-05
1	50	50	1	SVA	uni	spearman	pAUCMetric	0.742591	0.0886874	21	7.6239e-12	4.42497e-05
1	50	50	1	noCorrection	uni	spearman	pAUCMetric	0.731929	0.0456058	21	9.94817e-18	0.246714
1	50	50	1	random	uni	spearman	pAUCMetric	0.494844	0.0224612	21	5.68776e-28	9.62284e-16
1	50	50	1	rankProductMethod	uni	spearman	AFDRMetric	0.910991	0.0628619	21	1	1
1	50	50	1	fixedEffectMethod	uni	spearman	AFDRMetric	0.908194	0.0640016	21	0.0211955	0.0211955
1	50	50	1	scaling	uni	spearman	AFDRMetric	0.906059	0.0655834	21	0.000301203	0.00582166
1	50	50	1	RMACombat	uni	spearman	AFDRMetric	0.904824	0.0651667	21	9.90829e-05	0.0295213
1	50	50	1	combat	uni	spearman	AFDRMetric	0.904211	0.0670946	21	0.000110398	0.22972
1	50	50	1	RMA	uni	spearman	AFDRMetric	0.892263	0.0741608	21	3.25932e-06	3.98791e-06
1	50	50	1	noCorrection	uni	spearman	AFDRMetric	0.63648	0.102304	21	1.91983e-12	1.74884e-11
1	50	50	1	randomEffectMethod	uni	spearman	AFDRMetric	0.631267	0.175671	21	1.00172e-09	0.442014
1	50	50	1	frEffectMethod	uni	spearman	AFDRMetric	0.587081	0.182986	21	3.07837e-10	3.7223e-09
1	50	50	1	SVA	uni	spearman	AFDRMetric	0.4778	0.159238	21	4.95772e-12	0.00850874
1	50	50	1	singleDataset	uni	spearman	AFDRMetric	0.465961	0.0768458	21	1.69207e-18	0.365979
1	50	50	1	stoufferMethod	uni	spearman	AFDRMetric	0.407304	0.165686	21	3.85614e-12	0.100644
1	50	50	1	fisherMethod	uni	spearman	AFDRMetric	0.385275	0.152882	21	4.08814e-13	2.54765e-05
1	50	50	1	random	uni	spearman	AFDRMetric	0.0118575	0.0182545	21	1.13476e-23	1.9638e-10
1	50	50	1	fisherMethod	uni	spearman	numberOfTargets	40.0476	21.5441	21	1	1
1	50	50	1	stoufferMethod	uni	spearman	numberOfTargets	40.0476	21.5441	21	NaN	NaN
1	50	50	1	fixedEffectMethod	uni	spearman	numberOfTargets	40.0476	21.5441	21	NaN	NaN
1	50	50	1	randomEffectMethod	uni	spearman	numberOfTargets	40.0476	21.5441	21	NaN	NaN
1	50	50	1	frEffectMethod	uni	spearman	numberOfTargets	40.0476	21.5441	21	NaN	NaN
1	50	50	1	noCorrection	uni	spearman	numberOfTargets	40.0476	21.5441	21	NaN	NaN
1	50	50	1	RMA	uni	spearman	numberOfTargets	40.0476	21.5441	21	NaN	NaN
1	50	50	1	scaling	uni	spearman	numberOfTargets	40.0476	21.5441	21	NaN	NaN
1	50	50	1	combat	uni	spearman	numberOfTargets	40.0476	21.5441	21	NaN	NaN
1	50	50	1	RMACombat	uni	spearman	numberOfTargets	40.0476	21.5441	21	NaN	NaN
1	50	50	1	random	uni	spearman	numberOfTargets	40.0476	21.5441	21	NaN	NaN
1	50	50	1	singleDataset	uni	spearman	numberOfTargets	40.0476	21.5441	21	NaN	NaN
1	50	50	1	SVA	uni	spearman	numberOfTargets	40.0476	21.5441	21	NaN	NaN
1	50	50	1	rankProductMethod	uni	spearman	numberOfTargets	40.0476	21.5441	21	NaN	NaN
1	50	20	0.1	rankProductMethod	uni	pearson	AUCMetric	0.999043	0.000961939	21	1	1
1	50	20	0.1	fixedEffectMethod	uni	pearson	AUCMetric	0.999016	0.000998522	21	0.017422	0.017422
1	50	20	0.1	randomEffectMethod	uni	pearson	AUCMetric	0.998811	0.00112537	21	0.00239249	0.0039173
1	50	20	0.1	frEffectMethod	uni	pearson	AUCMetric	0.998799	0.00115509	21	0.00197885	0.266857
1	50	20	0.1	fisherMethod	uni	pearson	AUCMetric	0.972075	0.0184318	21	4.47316e-07	4.33294e-07
1	50	20	0.1	stoufferMethod	uni	pearson	AUCMetric	0.971792	0.0184025	21	3.76841e-07	0.00806321
1	50	20	0.1	singleDataset	uni	pearson	AUCMetric	0.971101	0.0159497	21	2.92705e-08	0.43159
1	50	20	0.1	RMACombat	uni	pearson	AUCMetric	0.957404	0.0258842	21	1.34069e-07	0.0066761
1	50	20	0.1	RMA	uni	pearson	AUCMetric	0.956939	0.0263654	21	1.51308e-07	0.00299631
1	50	20	0.1	scaling	uni	pearson	AUCMetric	0.952585	0.0283214	21	1.0428e-07	9.04546e-08
1	50	20	0.1	combat	uni	pearson	AUCMetric	0.951088	0.0292826	21	1.08419e-07	3.93108e-06
1	50	20	0.1	noCorrection	uni	pearson	AUCMetric	0.948251	0.0310494	21	1.12848e-07	3.09864e-06
1	50	20	0.1	SVA	uni	pearson	AUCMetric	0.935849	0.0366586	21	6.33316e-08	0.0688587
1	50	20	0.1	random	uni	pearson	AUCMetric	0.503935	0.0622023	21	4.77196e-20	1.82788e-18
1	50	20	0.1	rankProductMethod	uni	pearson	AUPRMetric	0.932308	0.0438586	21	1	1
1	50	20	0.1	fixedEffectMethod	uni	pearson	AUPRMetric	0.930541	0.0460428	21	0.0432168	0.0432168
1	50	20	0.1	frEffectMethod	uni	pearson	AUPRMetric	0.9218	0.0492332	21	0.000167994	0.000128648
1	50	20	0.1	randomEffectMethod	uni	pearson	AUPRMetric	0.919999	0.0490865	21	0.000296878	0.113356
1	50	20	0.1	SVA	uni	pearson	AUPRMetric	0.695627	0.117707	21	2.41893e-08	1.19159e-07
1	50	20	0.1	singleDataset	uni	pearson	AUPRMetric	0.511107	0.102647	21	6.80134e-16	9.67632e-05
1	50	20	0.1	fisherMethod	uni	pearson	AUPRMetric	0.219209	0.0746447	21	4.55207e-21	1.27439e-09
1	50	20	0.1	stoufferMethod	uni	pearson	AUPRMetric	0.215125	0.0700995	21	1.52825e-21	0.0159695
1	50	20	0.1	RMACombat	uni	pearson	AUPRMetric	0.126021	0.0539346	21	1.32592e-25	1.7232e-10
1	50	20	0.1	RMA	uni	pearson	AUPRMetric	0.124627	0.0521386	21	8.93616e-26	0.0773625
1	50	20	0.1	scaling	uni	pearson	AUPRMetric	0.114988	0.05113	21	5.31037e-26	1.04425e-05
1	50	20	0.1	combat	uni	pearson	AUPRMetric	0.111399	0.0480381	21	2.36757e-26	0.000472607
1	50	20	0.1	noCorrection	uni	pearson	AUPRMetric	0.106489	0.0467344	21	1.57472e-26	3.88239e-06
1	50	20	0.1	random	uni	pearson	AUPRMetric	0.00669419	0.00413666	21	3.34401e-28	2.84283e-09
1	50	20	0.1	rankProductMethod	uni	pearson	pAUCMetric	0.997342	0.00267205	21	1	1
1	50	20	0.1	fixedEffectMethod	uni	pearson	pAUCMetric	0.997266	0.00277367	21	0.017422	0.017422
1	50	20	0.1	randomEffectMethod	uni	pearson	pAUCMetric	0.996698	0.00312602	21	0.00239249	0.0039173
1	50	20	0.1	frEffectMethod	uni	pearson	pAUCMetric	0.996663	0.00320858	21	0.00197885	0.266857
1	50	20	0.1	singleDataset	uni	pearson	pAUCMetric	0.935872	0.0320737	21	5.12362e-09	5.24456e-09
1	50	20	0.1	fisherMethod	uni	pearson	pAUCMetric	0.92243	0.0511995	21	4.47316e-07	0.0902088
1	50	20	0.1	stoufferMethod	uni	pearson	pAUCMetric	0.921646	0.0511182	21	3.76841e-07	0.00806321
1	50	20	0.1	SVA	uni	pearson	pAUCMetric	0.920418	0.0445332	21	4.82629e-08	0.44933
1	50	20	0.1	RMACombat	uni	pearson	pAUCMetric	0.881677	0.0719007	21	1.34069e-07	0.00322874
1	50	20	0.1	RMA	uni	pearson	pAUCMetric	0.880387	0.0732373	21	1.51308e-07	0.00299631
1	50	20	0.1	scaling	uni	pearson	pAUCMetric	0.868292	0.0786706	21	1.0428e-07	9.04546e-08
1	50	20	0.1	combat	uni	pearson	pAUCMetric	0.864133	0.0813406	21	1.08419e-07	3.93108e-06
1	50	20	0.1	noCorrection	uni	pearson	pAUCMetric	0.856252	0.0862484	21	1.12848e-07	3.09864e-06
1	50	20	0.1	random	uni	pearson	pAUCMetric	0.506657	0.033406	21	3.27908e-25	9.23472e-14
1	50	20	0.1	rankProductMethod	uni	pearson	AFDRMetric	0.959742	0.0333425	21	1	1
1	50	20	0.1	fixedEffectMethod	uni	pearson	AFDRMetric	0.958633	0.0347524	21	0.0345579	0.0345579
1	50	20	0.1	frEffectMethod	uni	pearson	AFDRMetric	0.953322	0.0363095	21	0.000164558	0.000174349
1	50	20	0.1	randomEffectMethod	uni	pearson	AFDRMetric	0.951961	0.0370205	21	0.000194452	0.0755859
1	50	20	0.1	SVA	uni	pearson	AFDRMetric	0.823739	0.0694958	21	7.11152e-08	3.35714e-07
1	50	20	0.1	singleDataset	uni	pearson	AFDRMetric	0.665946	0.0910978	21	5.01334e-14	1.25514e-05
1	50	20	0.1	fisherMethod	uni	pearson	AFDRMetric	0.345681	0.103877	21	1.43362e-17	1.20954e-09
1	50	20	0.1	stoufferMethod	uni	pearson	AFDRMetric	0.341072	0.0972564	21	3.73392e-18	0.0381787
1	50	20	0.1	RMACombat	uni	pearson	AFDRMetric	0.186365	0.095257	21	7.82929e-21	9.02306e-12
1	50	20	0.1	RMA	uni	pearson	AFDRMetric	0.184761	0.092254	21	4.13107e-21	0.136127
1	50	20	0.1	scaling	uni	pearson	AFDRMetric	0.1726	0.089503	21	1.78469e-21	3.90841e-05
1	50	20	0.1	combat	uni	pearson	AFDRMetric	0.168467	0.0852905	21	6.84947e-22	0.00732618
1	50	20	0.1	noCorrection	uni	pearson	AFDRMetric	0.162129	0.0819593	21	2.82928e-22	0.000321821
1	50	20	0.1	random	uni	pearson	AFDRMetric	0.0203007	0.0213119	21	4.3276e-29	7.06695e-08
1	50	20	0.1	fisherMethod	uni	pearson	numberOfTargets	40.0476	21.5441	21	1	1
1	50	20	0.1	stoufferMethod	uni	pearson	numberOfTargets	40.0476	21.5441	21	NaN	NaN
1	50	20	0.1	fixedEffectMethod	uni	pearson	numberOfTargets	40.0476	21.5441	21	NaN	NaN
1	50	20	0.1	randomEffectMethod	uni	pearson	numberOfTargets	40.0476	21.5441	21	NaN	NaN
1	50	20	0.1	frEffectMethod	uni	pearson	numberOfTargets	40.0476	21.5441	21	NaN	NaN
1	50	20	0.1	noCorrection	uni	pearson	numberOfTargets	40.0476	21.5441	21	NaN	NaN
1	50	20	0.1	RMA	uni	pearson	numberOfTargets	40.0476	21.5441	21	NaN	NaN
1	50	20	0.1	scaling	uni	pearson	numberOfTargets	40.0476	21.5441	21	NaN	NaN
1	50	20	0.1	combat	uni	pearson	numberOfTargets	40.0476	21.5441	21	NaN	NaN
1	50	20	0.1	RMACombat	uni	pearson	numberOfTargets	40.0476	21.5441	21	NaN	NaN
1	50	20	0.1	random	uni	pearson	numberOfTargets	40.0476	21.5441	21	NaN	NaN
1	50	20	0.1	singleDataset	uni	pearson	numberOfTargets	40.0476	21.5441	21	NaN	NaN
1	50	20	0.1	SVA	uni	pearson	numberOfTargets	40.0476	21.5441	21	NaN	NaN
1	50	20	0.1	rankProductMethod	uni	pearson	numberOfTargets	40.0476	21.5441	21	NaN	NaN
1	50	20	0.1	rankProductMethod	uni	spearman	AUCMetric	0.999011	0.00102317	21	1	1
1	50	20	0.1	fixedEffectMethod	uni	spearman	AUCMetric	0.998986	0.00104671	21	0.0124554	0.0124554
1	50	20	0.1	randomEffectMethod	uni	spearman	AUCMetric	0.998616	0.00135261	21	0.000580496	0.000722649
1	50	20	0.1	frEffectMethod	uni	spearman	AUCMetric	0.998553	0.0013372	21	9.5906e-05	0.0300559
1	50	20	0.1	SVA	uni	spearman	AUCMetric	0.992678	0.0109793	21	0.00771299	0.0122567
1	50	20	0.1	stoufferMethod	uni	spearman	AUCMetric	0.977145	0.0150123	21	3.93232e-07	0.000394198
1	50	20	0.1	fisherMethod	uni	spearman	AUCMetric	0.976074	0.0151673	21	2.30534e-07	1.12611e-07
1	50	20	0.1	RMA	uni	spearman	AUCMetric	0.966306	0.0212034	21	2.1831e-07	5.59657e-07
1	50	20	0.1	RMACombat	uni	spearman	AUCMetric	0.964711	0.0224224	21	2.49073e-07	0.00062175
1	50	20	0.1	scaling	uni	spearman	AUCMetric	0.961099	0.0244668	21	2.17333e-07	9.02313e-07
1	50	20	0.1	singleDataset	uni	spearman	AUCMetric	0.960188	0.0191791	21	3.09258e-09	0.429102
1	50	20	0.1	combat	uni	spearman	AUCMetric	0.960157	0.0251602	21	2.31094e-07	0.497665
1	50	20	0.1	noCorrection	uni	spearman	AUCMetric	0.959754	0.0256881	21	2.74797e-07	0.070018
1	50	20	0.1	random	uni	spearman	AUCMetric	0.497918	0.0457424	21	8.46738e-23	6.88879e-21
1	50	20	0.1	SVA	uni	spearman	AUPRMetric	0.934763	0.0456364	21	1	1
1	50	20	0.1	rankProductMethod	uni	spearman	AUPRMetric	0.930621	0.0458784	21	0.374126	0.374126
1	50	20	0.1	fixedEffectMethod	uni	spearman	AUPRMetric	0.929113	0.0472591	21	0.33312	0.0063498
1	50	20	0.1	randomEffectMethod	uni	spearman	AUPRMetric	0.911029	0.055178	21	0.0525741	0.000419138
1	50	20	0.1	frEffectMethod	uni	spearman	AUPRMetric	0.907313	0.0543502	21	0.0371519	0.0579058
1	50	20	0.1	singleDataset	uni	spearman	AUPRMetric	0.411956	0.0871812	21	2.79977e-18	1.56816e-18
1	50	20	0.1	stoufferMethod	uni	spearman	AUPRMetric	0.250727	0.0830706	21	2.19102e-18	2.61695e-06
1	50	20	0.1	fisherMethod	uni	spearman	AUPRMetric	0.239642	0.0757261	21	6.74534e-19	0.00073923
1	50	20	0.1	RMA	uni	spearman	AUPRMetric	0.184386	0.0627823	21	4.69875e-21	1.58407e-09
1	50	20	0.1	RMACombat	uni	spearman	AUPRMetric	0.182012	0.0620876	21	4.78345e-21	0.188136
1	50	20	0.1	scaling	uni	spearman	AUPRMetric	0.170998	0.0626899	21	3.57897e-21	3.11264e-05
1	50	20	0.1	combat	uni	spearman	AUPRMetric	0.166785	0.0595941	21	1.70248e-21	0.000717987
1	50	20	0.1	noCorrection	uni	spearman	AUPRMetric	0.164499	0.0587922	21	9.40963e-22	0.127222
1	50	20	0.1	random	uni	spearman	AUPRMetric	0.00561428	0.00311465	21	5.91197e-28	3.44421e-11
1	50	20	0.1	rankProductMethod	uni	spearman	pAUCMetric	0.997254	0.00284214	21	1	1
1	50	20	0.1	fixedEffectMethod	uni	spearman	pAUCMetric	0.997183	0.00290753	21	0.0124554	0.0124554
1	50	20	0.1	randomEffectMethod	uni	spearman	pAUCMetric	0.996156	0.00375725	21	0.000580496	0.000722649
1	50	20	0.1	frEffectMethod	uni	spearman	pAUCMetric	0.99598	0.00371445	21	9.5906e-05	0.0300559
1	50	20	0.1	SVA	uni	spearman	pAUCMetric	0.988228	0.0133409	21	0.00230682	0.00745049
1	50	20	0.1	stoufferMethod	uni	spearman	pAUCMetric	0.936513	0.0417009	21	3.93232e-07	4.98086e-06
1	50	20	0.1	fisherMethod	uni	spearman	pAUCMetric	0.93354	0.0421313	21	2.30534e-07	1.12611e-07
1	50	20	0.1	singleDataset	uni	spearman	pAUCMetric	0.914309	0.036369	21	2.96686e-10	0.0206974
1	50	20	0.1	RMA	uni	spearman	pAUCMetric	0.906405	0.0588985	21	2.1831e-07	0.241716
1	50	20	0.1	RMACombat	uni	spearman	pAUCMetric	0.901975	0.0622845	21	2.49073e-07	0.00062175
1	50	20	0.1	scaling	uni	spearman	pAUCMetric	0.891941	0.0679634	21	2.17333e-07	9.02313e-07
1	50	20	0.1	combat	uni	spearman	pAUCMetric	0.889326	0.0698894	21	2.31094e-07	1.73222e-05
1	50	20	0.1	noCorrection	uni	spearman	pAUCMetric	0.888206	0.0713558	21	2.74797e-07	0.070018
1	50	20	0.1	random	uni	spearman	pAUCMetric	0.501477	0.0192857	21	4.90746e-30	8.67674e-17
1	50	20	0.1	SVA	uni	spearman	AFDRMetric	0.963882	0.0233714	21	1	1
1	50	20	0.1	rankProductMethod	uni	spearman	AFDRMetric	0.959091	0.0339885	21	0.264116	0.264116
1	50	20	0.1	fixedEffectMethod	uni	spearman	AFDRMetric	0.958111	0.0347854	21	0.227763	0.0130679
1	50	20	0.1	randomEffectMethod	uni	spearman	AFDRMetric	0.946476	0.0409007	21	0.0278914	0.000191532
1	50	20	0.1	frEffectMethod	uni	spearman	AFDRMetric	0.944769	0.0386841	21	0.01849	0.118154
1	50	20	0.1	singleDataset	uni	spearman	AFDRMetric	0.581052	0.0849217	21	4.27414e-16	1.2931e-16
1	50	20	0.1	stoufferMethod	uni	spearman	AFDRMetric	0.383246	0.111856	21	6.1225e-16	1.36096e-06
1	50	20	0.1	fisherMethod	uni	spearman	AFDRMetric	0.370127	0.100757	21	7.69974e-17	0.0028833
1	50	20	0.1	RMA	uni	spearman	AFDRMetric	0.299732	0.0863868	21	3.46492e-19	9.85563e-09
1	50	20	0.1	RMACombat	uni	spearman	AFDRMetric	0.299091	0.0873745	21	4.65233e-19	0.435553
1	50	20	0.1	scaling	uni	spearman	AFDRMetric	0.285456	0.0873343	21	2.98972e-19	0.000577633
1	50	20	0.1	combat	uni	spearman	AFDRMetric	0.279199	0.0838072	21	1.26136e-19	0.00233185
1	50	20	0.1	noCorrection	uni	spearman	AFDRMetric	0.276687	0.0809707	21	4.98599e-20	0.189028
1	50	20	0.1	random	uni	spearman	AFDRMetric	0.0126114	0.0123116	21	7.18121e-33	2.16899e-12
1	50	20	0.1	fisherMethod	uni	spearman	numberOfTargets	40.0476	21.5441	21	1	1
1	50	20	0.1	stoufferMethod	uni	spearman	numberOfTargets	40.0476	21.5441	21	NaN	NaN
1	50	20	0.1	fixedEffectMethod	uni	spearman	numberOfTargets	40.0476	21.5441	21	NaN	NaN
1	50	20	0.1	randomEffectMethod	uni	spearman	numberOfTargets	40.0476	21.5441	21	NaN	NaN
1	50	20	0.1	frEffectMethod	uni	spearman	numberOfTargets	40.0476	21.5441	21	NaN	NaN
1	50	20	0.1	noCorrection	uni	spearman	numberOfTargets	40.0476	21.5441	21	NaN	NaN
1	50	20	0.1	RMA	uni	spearman	numberOfTargets	40.0476	21.5441	21	NaN	NaN
1	50	20	0.1	scaling	uni	spearman	numberOfTargets	40.0476	21.5441	21	NaN	NaN
1	50	20	0.1	combat	uni	spearman	numberOfTargets	40.0476	21.5441	21	NaN	NaN
1	50	20	0.1	RMACombat	uni	spearman	numberOfTargets	40.0476	21.5441	21	NaN	NaN
1	50	20	0.1	random	uni	spearman	numberOfTargets	40.0476	21.5441	21	NaN	NaN
1	50	20	0.1	singleDataset	uni	spearman	numberOfTargets	40.0476	21.5441	21	NaN	NaN
1	50	20	0.1	SVA	uni	spearman	numberOfTargets	40.0476	21.5441	21	NaN	NaN
1	50	20	0.1	rankProductMethod	uni	spearman	numberOfTargets	40.0476	21.5441	21	NaN	NaN
1	50	20	0.5	rankProductMethod	uni	pearson	AUCMetric	0.998455	0.00138607	21	1	1
1	50	20	0.5	fixedEffectMethod	uni	pearson	AUCMetric	0.998403	0.00145005	21	0.0938287	0.0938287
1	50	20	0.5	randomEffectMethod	uni	pearson	AUCMetric	0.997473	0.00218125	21	7.62622e-05	2.96451e-05
1	50	20	0.5	frEffectMethod	uni	pearson	AUCMetric	0.997394	0.00214264	21	1.72384e-05	0.0397177
1	50	20	0.5	fisherMethod	uni	pearson	AUCMetric	0.981261	0.0169611	21	4.13506e-05	5.24472e-05
1	50	20	0.5	stoufferMethod	uni	pearson	AUCMetric	0.980814	0.0174447	21	4.31532e-05	0.003118
1	50	20	0.5	RMA	uni	pearson	AUCMetric	0.96797	0.0266779	21	1.29104e-05	4.31112e-06
1	50	20	0.5	RMACombat	uni	pearson	AUCMetric	0.966627	0.0268275	21	8.00869e-06	3.44031e-05
1	50	20	0.5	scaling	uni	pearson	AUCMetric	0.961825	0.0307319	21	7.98937e-06	1.91221e-05
1	50	20	0.5	combat	uni	pearson	AUCMetric	0.961613	0.0310169	21	8.42506e-06	0.109415
1	50	20	0.5	noCorrection	uni	pearson	AUCMetric	0.927972	0.0484499	21	6.38212e-07	1.94279e-06
1	50	20	0.5	singleDataset	uni	pearson	AUCMetric	0.917966	0.0317443	21	9.30529e-11	0.21758
1	50	20	0.5	SVA	uni	pearson	AUCMetric	0.83615	0.117979	21	1.76083e-06	0.0021649
1	50	20	0.5	random	uni	pearson	AUCMetric	0.476606	0.0496871	21	2.10907e-22	4.14992e-11
1	50	20	0.5	rankProductMethod	uni	pearson	AUPRMetric	0.894434	0.0577923	21	1	1
1	50	20	0.5	fixedEffectMethod	uni	pearson	AUPRMetric	0.89294	0.0582787	21	0.119685	0.119685
1	50	20	0.5	randomEffectMethod	uni	pearson	AUPRMetric	0.831768	0.0838862	21	1.55228e-06	7.22728e-07
1	50	20	0.5	frEffectMethod	uni	pearson	AUPRMetric	0.827226	0.0820521	21	2.23963e-07	0.128355
1	50	20	0.5	fisherMethod	uni	pearson	AUPRMetric	0.350751	0.187976	21	6.34381e-12	2.32864e-11
1	50	20	0.5	stoufferMethod	uni	pearson	AUPRMetric	0.341906	0.182671	21	2.74234e-12	0.0313794
1	50	20	0.5	SVA	uni	pearson	AUPRMetric	0.319179	0.228795	21	7.98192e-11	0.36276
1	50	20	0.5	singleDataset	uni	pearson	AUPRMetric	0.29571	0.0865881	21	4.34943e-19	0.342929
1	50	20	0.5	RMA	uni	pearson	AUPRMetric	0.190335	0.105322	21	2.24551e-19	0.00211738
1	50	20	0.5	RMACombat	uni	pearson	AUPRMetric	0.177496	0.0921508	21	1.45642e-20	0.00167729
1	50	20	0.5	combat	uni	pearson	AUPRMetric	0.162615	0.0882635	21	3.05147e-21	3.9613e-06
1	50	20	0.5	scaling	uni	pearson	AUPRMetric	0.162191	0.0873248	21	2.32846e-21	0.361566
1	50	20	0.5	noCorrection	uni	pearson	AUPRMetric	0.0892075	0.0466327	21	1.10359e-25	2.5806e-07
1	50	20	0.5	random	uni	pearson	AUPRMetric	0.0052512	0.00307687	21	1.00971e-25	4.33722e-08
1	50	20	0.5	rankProductMethod	uni	pearson	pAUCMetric	0.995709	0.00385021	21	1	1
1	50	20	0.5	fixedEffectMethod	uni	pearson	pAUCMetric	0.995564	0.0040279	21	0.0938287	0.0938287
1	50	20	0.5	randomEffectMethod	uni	pearson	pAUCMetric	0.992979	0.00605904	21	7.62622e-05	2.96451e-05
1	50	20	0.5	frEffectMethod	uni	pearson	pAUCMetric	0.992762	0.00595177	21	1.72384e-05	0.0397177
1	50	20	0.5	fisherMethod	uni	pearson	pAUCMetric	0.947947	0.0471142	21	4.13506e-05	5.24472e-05
1	50	20	0.5	stoufferMethod	uni	pearson	pAUCMetric	0.946706	0.0484574	21	4.31532e-05	0.003118
1	50	20	0.5	RMA	uni	pearson	pAUCMetric	0.911027	0.0741053	21	1.29104e-05	4.31112e-06
1	50	20	0.5	RMACombat	uni	pearson	pAUCMetric	0.907298	0.0745209	21	8.00869e-06	3.44031e-05
1	50	20	0.5	scaling	uni	pearson	pAUCMetric	0.893959	0.0853663	21	7.98937e-06	1.91221e-05
1	50	20	0.5	combat	uni	pearson	pAUCMetric	0.89337	0.086158	21	8.42506e-06	0.109415
1	50	20	0.5	singleDataset	uni	pearson	pAUCMetric	0.855086	0.047113	21	3.36466e-12	0.0428894
1	50	20	0.5	noCorrection	uni	pearson	pAUCMetric	0.804686	0.125807	21	3.37359e-07	0.0428449
1	50	20	0.5	SVA	uni	pearson	pAUCMetric	0.797737	0.126226	21	2.36092e-07	0.397288
1	50	20	0.5	random	uni	pearson	pAUCMetric	0.49434	0.0199894	21	8.81157e-30	5.90452e-10
1	50	20	0.5	rankProductMethod	uni	pearson	AFDRMetric	0.937291	0.0417293	21	1	1
1	50	20	0.5	fixedEffectMethod	uni	pearson	AFDRMetric	0.936385	0.0421912	21	0.155665	0.155665
1	50	20	0.5	randomEffectMethod	uni	pearson	AFDRMetric	0.898647	0.0616992	21	4.81897e-06	2.07674e-06
1	50	20	0.5	frEffectMethod	uni	pearson	AFDRMetric	0.895069	0.0614747	21	1.03277e-06	0.0450244
1	50	20	0.5	SVA	uni	pearson	AFDRMetric	0.487099	0.233069	21	5.90464e-09	3.59964e-08
1	50	20	0.5	fisherMethod	uni	pearson	AFDRMetric	0.486041	0.203587	21	5.95356e-10	0.493506
1	50	20	0.5	stoufferMethod	uni	pearson	AFDRMetric	0.476093	0.20129	21	3.46205e-10	0.0121059
1	50	20	0.5	singleDataset	uni	pearson	AFDRMetric	0.460524	0.0966978	21	7.93172e-17	0.391198
1	50	20	0.5	RMA	uni	pearson	AFDRMetric	0.266576	0.16191	21	3.11497e-15	0.000145707
1	50	20	0.5	RMACombat	uni	pearson	AFDRMetric	0.248785	0.145475	21	2.37515e-16	0.000621177
1	50	20	0.5	combat	uni	pearson	AFDRMetric	0.230972	0.139883	21	6.24181e-17	2.96055e-05
1	50	20	0.5	scaling	uni	pearson	AFDRMetric	0.230151	0.138485	21	4.80417e-17	0.328227
1	50	20	0.5	noCorrection	uni	pearson	AFDRMetric	0.143988	0.0832096	21	3.47142e-22	1.21291e-06
1	50	20	0.5	random	uni	pearson	AFDRMetric	0.0134341	0.0185741	21	2.37323e-28	6.07904e-07
1	50	20	0.5	fisherMethod	uni	pearson	numberOfTargets	40.0476	21.5441	21	1	1
1	50	20	0.5	stoufferMethod	uni	pearson	numberOfTargets	40.0476	21.5441	21	NaN	NaN
1	50	20	0.5	fixedEffectMethod	uni	pearson	numberOfTargets	40.0476	21.5441	21	NaN	NaN
1	50	20	0.5	randomEffectMethod	uni	pearson	numberOfTargets	40.0476	21.5441	21	NaN	NaN
1	50	20	0.5	frEffectMethod	uni	pearson	numberOfTargets	40.0476	21.5441	21	NaN	NaN
1	50	20	0.5	noCorrection	uni	pearson	numberOfTargets	40.0476	21.5441	21	NaN	NaN
1	50	20	0.5	RMA	uni	pearson	numberOfTargets	40.0476	21.5441	21	NaN	NaN
1	50	20	0.5	scaling	uni	pearson	numberOfTargets	40.0476	21.5441	21	NaN	NaN
1	50	20	0.5	combat	uni	pearson	numberOfTargets	40.0476	21.5441	21	NaN	NaN
1	50	20	0.5	RMACombat	uni	pearson	numberOfTargets	40.0476	21.5441	21	NaN	NaN
1	50	20	0.5	random	uni	pearson	numberOfTargets	40.0476	21.5441	21	NaN	NaN
1	50	20	0.5	singleDataset	uni	pearson	numberOfTargets	40.0476	21.5441	21	NaN	NaN
1	50	20	0.5	SVA	uni	pearson	numberOfTargets	40.0476	21.5441	21	NaN	NaN
1	50	20	0.5	rankProductMethod	uni	pearson	numberOfTargets	40.0476	21.5441	21	NaN	NaN
1	50	20	0.5	rankProductMethod	uni	spearman	AUCMetric	0.998413	0.00142915	21	1	1
1	50	20	0.5	fixedEffectMethod	uni	spearman	AUCMetric	0.998372	0.00146891	21	0.170289	0.170289
1	50	20	0.5	randomEffectMethod	uni	spearman	AUCMetric	0.997205	0.00241166	21	3.265e-05	2.23597e-05
1	50	20	0.5	frEffectMethod	uni	spearman	AUCMetric	0.996991	0.00254796	21	1.72582e-05	0.000749614
1	50	20	0.5	stoufferMethod	uni	spearman	AUCMetric	0.985442	0.0138471	21	8.47328e-05	0.000135986
1	50	20	0.5	fisherMethod	uni	spearman	AUCMetric	0.984659	0.0139199	21	4.83806e-05	1.54644e-05
1	50	20	0.5	RMA	uni	spearman	AUCMetric	0.979588	0.0193339	21	6.26764e-05	0.0230326
1	50	20	0.5	RMACombat	uni	spearman	AUCMetric	0.974957	0.0217475	21	2.29092e-05	0.0500735
1	50	20	0.5	scaling	uni	spearman	AUCMetric	0.97236	0.0240593	21	2.28689e-05	0.000110478
1	50	20	0.5	combat	uni	spearman	AUCMetric	0.972072	0.0243059	21	2.28786e-05	0.00790184
1	50	20	0.5	noCorrection	uni	spearman	AUCMetric	0.966872	0.0258594	21	5.00892e-06	0.0166705
1	50	20	0.5	SVA	uni	spearman	AUCMetric	0.941005	0.0554809	21	5.7688e-05	0.019051
1	50	20	0.5	singleDataset	uni	spearman	AUCMetric	0.900676	0.0346941	21	1.43314e-11	0.000449709
1	50	20	0.5	random	uni	spearman	AUCMetric	0.49082	0.0546087	21	1.9287e-21	7.29061e-18
1	50	20	0.5	rankProductMethod	uni	spearman	AUPRMetric	0.891889	0.059984	21	1	1
1	50	20	0.5	fixedEffectMethod	uni	spearman	AUPRMetric	0.890946	0.0614527	21	0.308811	0.308811
1	50	20	0.5	randomEffectMethod	uni	spearman	AUPRMetric	0.824303	0.0878799	21	6.50358e-07	1.18833e-07
1	50	20	0.5	frEffectMethod	uni	spearman	AUPRMetric	0.813806	0.0935992	21	4.68307e-07	0.00235909
1	50	20	0.5	SVA	uni	spearman	AUPRMetric	0.67088	0.192315	21	1.89372e-05	0.00368032
1	50	20	0.5	stoufferMethod	uni	spearman	AUPRMetric	0.403585	0.196865	21	1.08126e-10	0.000580532
1	50	20	0.5	fisherMethod	uni	spearman	AUPRMetric	0.383477	0.184827	21	2.23477e-11	0.00662808
1	50	20	0.5	RMA	uni	spearman	AUPRMetric	0.325853	0.194337	21	3.20957e-12	0.116115
1	50	20	0.5	RMACombat	uni	spearman	AUPRMetric	0.271224	0.133169	21	1.13253e-15	0.0987489
1	50	20	0.5	scaling	uni	spearman	AUPRMetric	0.256132	0.128497	21	4.07237e-16	0.000110141
1	50	20	0.5	combat	uni	spearman	AUPRMetric	0.253254	0.126795	21	3.41191e-16	0.0357296
1	50	20	0.5	singleDataset	uni	spearman	AUPRMetric	0.236613	0.0737175	21	1.41654e-20	0.327402
1	50	20	0.5	noCorrection	uni	spearman	AUPRMetric	0.219126	0.0959626	21	3.53487e-19	0.279261
1	50	20	0.5	random	uni	spearman	AUPRMetric	0.00561803	0.00281283	21	2.39535e-25	1.1723e-09
1	50	20	0.5	rankProductMethod	uni	spearman	pAUCMetric	0.99559	0.00396987	21	1	1
1	50	20	0.5	fixedEffectMethod	uni	spearman	pAUCMetric	0.995479	0.00408031	21	0.170289	0.170289
1	50	20	0.5	randomEffectMethod	uni	spearman	pAUCMetric	0.992235	0.00669906	21	3.265e-05	2.23597e-05
1	50	20	0.5	frEffectMethod	uni	spearman	pAUCMetric	0.991642	0.00707767	21	1.72582e-05	0.000749614
1	50	20	0.5	stoufferMethod	uni	spearman	pAUCMetric	0.95956	0.0384642	21	8.47328e-05	0.000135986
1	50	20	0.5	fisherMethod	uni	spearman	pAUCMetric	0.957386	0.0386664	21	4.83806e-05	1.54644e-05
1	50	20	0.5	RMA	uni	spearman	pAUCMetric	0.943299	0.0537052	21	6.26764e-05	0.0230326
1	50	20	0.5	RMACombat	uni	spearman	pAUCMetric	0.930435	0.0604098	21	2.29092e-05	0.0500735
1	50	20	0.5	scaling	uni	spearman	pAUCMetric	0.923222	0.0668315	21	2.28689e-05	0.000110478
1	50	20	0.5	combat	uni	spearman	pAUCMetric	0.922422	0.0675164	21	2.28786e-05	0.00790184
1	50	20	0.5	SVA	uni	spearman	pAUCMetric	0.917834	0.0669368	21	1.27257e-05	0.403359
1	50	20	0.5	noCorrection	uni	spearman	pAUCMetric	0.908943	0.0703251	21	4.36068e-06	0.303738
1	50	20	0.5	singleDataset	uni	spearman	pAUCMetric	0.829895	0.0485845	21	2.84578e-13	7.86158e-05
1	50	20	0.5	random	uni	spearman	pAUCMetric	0.500449	0.0206543	21	5.65644e-30	2.37313e-18
1	50	20	0.5	rankProductMethod	uni	spearman	AFDRMetric	0.936496	0.042712	21	1	1
1	50	20	0.5	fixedEffectMethod	uni	spearman	AFDRMetric	0.935714	0.0434694	21	0.255505	0.255505
1	50	20	0.5	randomEffectMethod	uni	spearman	AFDRMetric	0.894352	0.0641665	21	2.94065e-06	7.83411e-07
1	50	20	0.5	frEffectMethod	uni	spearman	AFDRMetric	0.887439	0.0677447	21	1.54473e-06	0.00490683
1	50	20	0.5	SVA	uni	spearman	AFDRMetric	0.789208	0.142064	21	4.53198e-05	0.00479952
1	50	20	0.5	stoufferMethod	uni	spearman	AFDRMetric	0.539522	0.205351	21	5.89948e-09	0.000264736
1	50	20	0.5	fisherMethod	uni	spearman	AFDRMetric	0.52218	0.197397	21	1.75381e-09	0.00994749
1	50	20	0.5	RMA	uni	spearman	AFDRMetric	0.454742	0.197065	21	7.34747e-11	0.0776222
1	50	20	0.5	RMACombat	uni	spearman	AFDRMetric	0.403643	0.161782	21	5.01689e-13	0.108806
1	50	20	0.5	singleDataset	uni	spearman	AFDRMetric	0.396268	0.0888855	21	2.27193e-18	0.437607
1	50	20	0.5	scaling	uni	spearman	AFDRMetric	0.387731	0.158174	21	2.18558e-13	0.426972
1	50	20	0.5	combat	uni	spearman	AFDRMetric	0.38444	0.155919	21	1.57143e-13	0.011455
1	50	20	0.5	noCorrection	uni	spearman	AFDRMetric	0.346258	0.134015	21	1.6789e-15	0.0152773
1	50	20	0.5	random	uni	spearman	AFDRMetric	0.0146132	0.0176486	21	1.10937e-27	2.05037e-10
1	50	20	0.5	fisherMethod	uni	spearman	numberOfTargets	40.0476	21.5441	21	1	1
1	50	20	0.5	stoufferMethod	uni	spearman	numberOfTargets	40.0476	21.5441	21	NaN	NaN
1	50	20	0.5	fixedEffectMethod	uni	spearman	numberOfTargets	40.0476	21.5441	21	NaN	NaN
1	50	20	0.5	randomEffectMethod	uni	spearman	numberOfTargets	40.0476	21.5441	21	NaN	NaN
1	50	20	0.5	frEffectMethod	uni	spearman	numberOfTargets	40.0476	21.5441	21	NaN	NaN
1	50	20	0.5	noCorrection	uni	spearman	numberOfTargets	40.0476	21.5441	21	NaN	NaN
1	50	20	0.5	RMA	uni	spearman	numberOfTargets	40.0476	21.5441	21	NaN	NaN
1	50	20	0.5	scaling	uni	spearman	numberOfTargets	40.0476	21.5441	21	NaN	NaN
1	50	20	0.5	combat	uni	spearman	numberOfTargets	40.0476	21.5441	21	NaN	NaN
1	50	20	0.5	RMACombat	uni	spearman	numberOfTargets	40.0476	21.5441	21	NaN	NaN
1	50	20	0.5	random	uni	spearman	numberOfTargets	40.0476	21.5441	21	NaN	NaN
1	50	20	0.5	singleDataset	uni	spearman	numberOfTargets	40.0476	21.5441	21	NaN	NaN
1	50	20	0.5	SVA	uni	spearman	numberOfTargets	40.0476	21.5441	21	NaN	NaN
1	50	20	0.5	rankProductMethod	uni	spearman	numberOfTargets	40.0476	21.5441	21	NaN	NaN
1	50	20	1	rankProductMethod	uni	pearson	AUCMetric	0.996971	0.00273047	21	1	1
1	50	20	1	fixedEffectMethod	uni	pearson	AUCMetric	0.996926	0.0026829	21	0.306452	0.306452
1	50	20	1	randomEffectMethod	uni	pearson	AUCMetric	0.993767	0.00617717	21	0.000674709	0.000545536
1	50	20	1	fisherMethod	uni	pearson	AUCMetric	0.993722	0.00501875	21	0.000485902	0.482328
1	50	20	1	stoufferMethod	uni	pearson	AUCMetric	0.993703	0.00470969	21	0.000161026	0.458366
1	50	20	1	frEffectMethod	uni	pearson	AUCMetric	0.992944	0.00707908	21	0.000555322	0.250057
1	50	20	1	RMA	uni	pearson	AUCMetric	0.989325	0.00867749	21	6.60001e-05	0.0099015
1	50	20	1	RMACombat	uni	pearson	AUCMetric	0.986986	0.0103447	21	3.23858e-05	0.000697345
1	50	20	1	combat	uni	pearson	AUCMetric	0.985088	0.0119358	21	2.45724e-05	3.83271e-05
1	50	20	1	scaling	uni	pearson	AUCMetric	0.984381	0.0125226	21	2.31281e-05	0.000319059
1	50	20	1	singleDataset	uni	pearson	AUCMetric	0.804079	0.0537055	21	1.30114e-13	2.83473e-12
1	50	20	1	SVA	uni	pearson	AUCMetric	0.738129	0.146797	21	4.24696e-08	0.0242347
1	50	20	1	random	uni	pearson	AUCMetric	0.507842	0.0505143	21	8.65351e-22	1.65644e-06
1	50	20	1	noCorrection	uni	pearson	AUCMetric	0.459679	0.106367	21	2.76234e-16	0.00725998
1	50	20	1	rankProductMethod	uni	pearson	AUPRMetric	0.82208	0.0804051	21	1	1
1	50	20	1	fixedEffectMethod	uni	pearson	AUPRMetric	0.816502	0.0826089	21	0.0440173	0.0440173
1	50	20	1	randomEffectMethod	uni	pearson	AUPRMetric	0.639178	0.156288	21	1.00919e-07	5.80461e-08
1	50	20	1	frEffectMethod	uni	pearson	AUPRMetric	0.611606	0.159568	21	2.65466e-08	3.52254e-06
1	50	20	1	fisherMethod	uni	pearson	AUPRMetric	0.599096	0.180801	21	4.03237e-06	0.359771
1	50	20	1	stoufferMethod	uni	pearson	AUPRMetric	0.587045	0.185125	21	2.55321e-06	0.163068
1	50	20	1	RMA	uni	pearson	AUPRMetric	0.431638	0.195068	21	1.64957e-09	3.31859e-08
1	50	20	1	RMACombat	uni	pearson	AUPRMetric	0.366306	0.183032	21	1.1147e-10	1.41409e-06
1	50	20	1	combat	uni	pearson	AUPRMetric	0.332278	0.173309	21	7.58583e-12	2.35338e-05
1	50	20	1	scaling	uni	pearson	AUPRMetric	0.3226	0.170904	21	3.79717e-12	0.0017459
1	50	20	1	SVA	uni	pearson	AUPRMetric	0.142733	0.21081	21	1.49067e-13	0.00235364
1	50	20	1	singleDataset	uni	pearson	AUPRMetric	0.140796	0.0587069	21	3.74187e-21	0.483649
1	50	20	1	noCorrection	uni	pearson	AUPRMetric	0.0123751	0.00746654	21	6.95821e-22	2.34135e-09
1	50	20	1	random	uni	pearson	AUPRMetric	0.00651701	0.00389449	21	4.31618e-22	0.000118592
1	50	20	1	rankProductMethod	uni	pearson	pAUCMetric	0.991587	0.00758464	21	1	1
1	50	20	1	fixedEffectMethod	uni	pearson	pAUCMetric	0.991462	0.00745249	21	0.306452	0.306452
1	50	20	1	randomEffectMethod	uni	pearson	pAUCMetric	0.982687	0.0171588	21	0.000674709	0.000545536
1	50	20	1	fisherMethod	uni	pearson	pAUCMetric	0.982561	0.013941	21	0.000485902	0.482328
1	50	20	1	stoufferMethod	uni	pearson	pAUCMetric	0.982508	0.0130825	21	0.000161026	0.458366
1	50	20	1	frEffectMethod	uni	pearson	pAUCMetric	0.980399	0.0196641	21	0.000555322	0.250057
1	50	20	1	RMA	uni	pearson	pAUCMetric	0.970858	0.0230614	21	5.43722e-05	0.0141943
1	50	20	1	RMACombat	uni	pearson	pAUCMetric	0.963851	0.0287353	21	3.23858e-05	0.000588464
1	50	20	1	combat	uni	pearson	pAUCMetric	0.958578	0.0331549	21	2.45724e-05	3.83271e-05
1	50	20	1	scaling	uni	pearson	pAUCMetric	0.956614	0.0347851	21	2.31281e-05	0.000319059
1	50	20	1	singleDataset	uni	pearson	pAUCMetric	0.732288	0.0556462	21	3.63201e-16	1.63669e-12
1	50	20	1	SVA	uni	pearson	pAUCMetric	0.690713	0.14646	21	2.61763e-09	0.0934008
1	50	20	1	noCorrection	uni	pearson	pAUCMetric	0.523344	0.0229128	21	3.75681e-29	1.39325e-05
1	50	20	1	random	uni	pearson	pAUCMetric	0.500804	0.0196444	21	4.61893e-29	0.000386697
1	50	20	1	rankProductMethod	uni	pearson	AFDRMetric	0.892342	0.0574838	21	1	1
1	50	20	1	fixedEffectMethod	uni	pearson	AFDRMetric	0.886847	0.0627507	21	0.0198986	0.0198986
1	50	20	1	randomEffectMethod	uni	pearson	AFDRMetric	0.759417	0.134562	21	2.00087e-06	1.11348e-06
1	50	20	1	frEffectMethod	uni	pearson	AFDRMetric	0.735117	0.144925	21	9.21908e-07	2.20296e-06
1	50	20	1	fisherMethod	uni	pearson	AFDRMetric	0.719007	0.168393	21	3.71336e-05	0.317516
1	50	20	1	stoufferMethod	uni	pearson	AFDRMetric	0.711218	0.16856	21	2.13955e-05	0.185246
1	50	20	1	RMA	uni	pearson	AFDRMetric	0.53964	0.230218	21	1.57597e-07	5.75393e-07
1	50	20	1	RMACombat	uni	pearson	AFDRMetric	0.46686	0.233425	21	1.59059e-08	9.79602e-07
1	50	20	1	combat	uni	pearson	AFDRMetric	0.429955	0.225773	21	1.89158e-09	1.02638e-05
1	50	20	1	scaling	uni	pearson	AFDRMetric	0.417339	0.224922	21	1.01118e-09	0.00088087
1	50	20	1	singleDataset	uni	pearson	AFDRMetric	0.26956	0.0801794	21	1.06936e-20	0.0106285
1	50	20	1	SVA	uni	pearson	AFDRMetric	0.253505	0.251914	21	1.20506e-11	0.385423
1	50	20	1	noCorrection	uni	pearson	AFDRMetric	0.055233	0.038947	21	7.19828e-23	0.00123961
1	50	20	1	random	uni	pearson	AFDRMetric	0.0155277	0.0209463	21	1.14896e-24	9.28915e-05
1	50	20	1	fisherMethod	uni	pearson	numberOfTargets	40.0476	21.5441	21	1	1
1	50	20	1	stoufferMethod	uni	pearson	numberOfTargets	40.0476	21.5441	21	NaN	NaN
1	50	20	1	fixedEffectMethod	uni	pearson	numberOfTargets	40.0476	21.5441	21	NaN	NaN
1	50	20	1	randomEffectMethod	uni	pearson	numberOfTargets	40.0476	21.5441	21	NaN	NaN
1	50	20	1	frEffectMethod	uni	pearson	numberOfTargets	40.0476	21.5441	21	NaN	NaN
1	50	20	1	noCorrection	uni	pearson	numberOfTargets	40.0476	21.5441	21	NaN	NaN
1	50	20	1	RMA	uni	pearson	numberOfTargets	40.0476	21.5441	21	NaN	NaN
1	50	20	1	scaling	uni	pearson	numberOfTargets	40.0476	21.5441	21	NaN	NaN
1	50	20	1	combat	uni	pearson	numberOfTargets	40.0476	21.5441	21	NaN	NaN
1	50	20	1	RMACombat	uni	pearson	numberOfTargets	40.0476	21.5441	21	NaN	NaN
1	50	20	1	random	uni	pearson	numberOfTargets	40.0476	21.5441	21	NaN	NaN
1	50	20	1	singleDataset	uni	pearson	numberOfTargets	40.0476	21.5441	21	NaN	NaN
1	50	20	1	SVA	uni	pearson	numberOfTargets	40.0476	21.5441	21	NaN	NaN
1	50	20	1	rankProductMethod	uni	pearson	numberOfTargets	40.0476	21.5441	21	NaN	NaN
1	50	20	1	fixedEffectMethod	uni	spearman	AUCMetric	0.996743	0.00273454	21	1	1
1	50	20	1	rankProductMethod	uni	spearman	AUCMetric	0.996716	0.00283798	21	0.424963	0.424963
1	50	20	1	stoufferMethod	uni	spearman	AUCMetric	0.994555	0.00401513	21	0.000362499	0.00052061
1	50	20	1	randomEffectMethod	uni	spearman	AUCMetric	0.993767	0.00627366	21	0.00102234	0.20236
1	50	20	1	RMA	uni	spearman	AUCMetric	0.993227	0.0055227	21	0.000574052	0.308107
1	50	20	1	fisherMethod	uni	spearman	AUCMetric	0.993059	0.0043721	21	6.58583e-06	0.335648
1	50	20	1	frEffectMethod	uni	spearman	AUCMetric	0.992811	0.00741289	21	0.000891883	0.418214
1	50	20	1	RMACombat	uni	spearman	AUCMetric	0.992309	0.00611914	21	0.000242263	0.346315
1	50	20	1	combat	uni	spearman	AUCMetric	0.991424	0.00706121	21	0.00020629	0.000526939
1	50	20	1	scaling	uni	spearman	AUCMetric	0.991156	0.0072677	21	0.000175062	0.00159992
1	50	20	1	SVA	uni	spearman	AUCMetric	0.814793	0.103358	21	3.8013e-08	5.16188e-08
1	50	20	1	singleDataset	uni	spearman	AUCMetric	0.784461	0.0528067	21	1.67132e-14	0.0823041
1	50	20	1	noCorrection	uni	spearman	AUCMetric	0.512851	0.107822	21	2.56606e-15	1.75822e-11
1	50	20	1	random	uni	spearman	AUCMetric	0.495631	0.0545293	21	3.21992e-21	0.270251
1	50	20	1	rankProductMethod	uni	spearman	AUPRMetric	0.812534	0.0801792	21	1	1
1	50	20	1	fixedEffectMethod	uni	spearman	AUPRMetric	0.805348	0.0802241	21	0.0634747	0.0634747
1	50	20	1	randomEffectMethod	uni	spearman	AUPRMetric	0.643841	0.148596	21	5.35691e-07	1.32444e-07
1	50	20	1	stoufferMethod	uni	spearman	AUPRMetric	0.642179	0.1683	21	4.62432e-05	0.479594
1	50	20	1	frEffectMethod	uni	spearman	AUPRMetric	0.605571	0.152568	21	6.12438e-08	0.12132
1	50	20	1	RMA	uni	spearman	AUPRMetric	0.564608	0.19917	21	3.51163e-06	0.125595
1	50	20	1	RMACombat	uni	spearman	AUPRMetric	0.539454	0.188753	21	7.02217e-07	0.0448692
1	50	20	1	fisherMethod	uni	spearman	AUPRMetric	0.537787	0.137637	21	4.93717e-09	0.466729
1	50	20	1	combat	uni	spearman	AUPRMetric	0.520949	0.201553	21	6.37084e-07	0.222805
1	50	20	1	scaling	uni	spearman	AUPRMetric	0.509973	0.19574	21	2.45449e-07	0.0126377
1	50	20	1	SVA	uni	spearman	AUPRMetric	0.296861	0.233239	21	2.3436e-10	0.00124911
1	50	20	1	singleDataset	uni	spearman	AUPRMetric	0.111542	0.0483795	21	9.48538e-22	0.000928417
1	50	20	1	noCorrection	uni	spearman	AUPRMetric	0.0240444	0.0123078	21	4.31002e-22	6.73985e-08
1	50	20	1	random	uni	spearman	AUPRMetric	0.0056324	0.00344917	21	5.03491e-22	5.13963e-07
1	50	20	1	fixedEffectMethod	uni	spearman	pAUCMetric	0.990951	0.00759594	21	1	1
1	50	20	1	rankProductMethod	uni	spearman	pAUCMetric	0.990877	0.00788327	21	0.424963	0.424963
1	50	20	1	stoufferMethod	uni	spearman	pAUCMetric	0.984876	0.0111531	21	0.000362499	0.00052061
1	50	20	1	randomEffectMethod	uni	spearman	pAUCMetric	0.982685	0.0174268	21	0.00102234	0.20236
1	50	20	1	RMA	uni	spearman	pAUCMetric	0.981187	0.0153408	21	0.000574052	0.308107
1	50	20	1	fisherMethod	uni	spearman	pAUCMetric	0.98072	0.0121447	21	6.58583e-06	0.335648
1	50	20	1	frEffectMethod	uni	spearman	pAUCMetric	0.980031	0.0205914	21	0.000891883	0.418214
1	50	20	1	RMACombat	uni	spearman	pAUCMetric	0.978637	0.0169976	21	0.000242263	0.346315
1	50	20	1	combat	uni	spearman	pAUCMetric	0.976177	0.0196145	21	0.00020629	0.000526939
1	50	20	1	scaling	uni	spearman	pAUCMetric	0.975432	0.0201881	21	0.000175062	0.00159992
1	50	20	1	SVA	uni	spearman	pAUCMetric	0.779899	0.11188	21	7.61378e-09	2.03937e-08
1	50	20	1	singleDataset	uni	spearman	pAUCMetric	0.710896	0.0527305	21	3.41486e-17	0.00199071
1	50	20	1	noCorrection	uni	spearman	pAUCMetric	0.612478	0.0635637	21	3.04864e-18	2.6221e-06
1	50	20	1	random	uni	spearman	pAUCMetric	0.498072	0.0282594	21	2.37371e-26	7.43703e-08
1	50	20	1	rankProductMethod	uni	spearman	AFDRMetric	0.886243	0.0573835	21	1	1
1	50	20	1	fixedEffectMethod	uni	spearman	AFDRMetric	0.881153	0.0587898	21	0.0698006	0.0698006
1	50	20	1	randomEffectMethod	uni	spearman	AFDRMetric	0.765939	0.125044	21	5.78335e-06	1.97325e-06
1	50	20	1	stoufferMethod	uni	spearman	AFDRMetric	0.756471	0.152954	21	0.000283585	0.379619
1	50	20	1	frEffectMethod	uni	spearman	AFDRMetric	0.736002	0.135901	21	1.6567e-06	0.25212
1	50	20	1	RMA	uni	spearman	AFDRMetric	0.688452	0.188115	21	2.92241e-05	0.0876983
1	50	20	1	fisherMethod	uni	spearman	AFDRMetric	0.679783	0.132764	21	1.6632e-07	0.319846
1	50	20	1	RMACombat	uni	spearman	AFDRMetric	0.668528	0.179872	21	6.6359e-06	0.253536
1	50	20	1	combat	uni	spearman	AFDRMetric	0.64851	0.195919	21	5.84387e-06	0.0066343
1	50	20	1	scaling	uni	spearman	AFDRMetric	0.639397	0.192813	21	2.81457e-06	0.0139519
1	50	20	1	SVA	uni	spearman	AFDRMetric	0.469711	0.212128	21	1.17966e-09	0.00252819
1	50	20	1	singleDataset	uni	spearman	AFDRMetric	0.229171	0.0710098	21	8.7212e-22	2.06724e-05
1	50	20	1	noCorrection	uni	spearman	AFDRMetric	0.0828017	0.0446768	21	2.91957e-23	2.43446e-07
1	50	20	1	random	uni	spearman	AFDRMetric	0.0108655	0.0124857	21	5.07379e-25	2.34584e-07
1	50	20	1	fisherMethod	uni	spearman	numberOfTargets	40.0476	21.5441	21	1	1
1	50	20	1	stoufferMethod	uni	spearman	numberOfTargets	40.0476	21.5441	21	NaN	NaN
1	50	20	1	fixedEffectMethod	uni	spearman	numberOfTargets	40.0476	21.5441	21	NaN	NaN
1	50	20	1	randomEffectMethod	uni	spearman	numberOfTargets	40.0476	21.5441	21	NaN	NaN
1	50	20	1	frEffectMethod	uni	spearman	numberOfTargets	40.0476	21.5441	21	NaN	NaN
1	50	20	1	noCorrection	uni	spearman	numberOfTargets	40.0476	21.5441	21	NaN	NaN
1	50	20	1	RMA	uni	spearman	numberOfTargets	40.0476	21.5441	21	NaN	NaN
1	50	20	1	scaling	uni	spearman	numberOfTargets	40.0476	21.5441	21	NaN	NaN
1	50	20	1	combat	uni	spearman	numberOfTargets	40.0476	21.5441	21	NaN	NaN
1	50	20	1	RMACombat	uni	spearman	numberOfTargets	40.0476	21.5441	21	NaN	NaN
1	50	20	1	random	uni	spearman	numberOfTargets	40.0476	21.5441	21	NaN	NaN
1	50	20	1	singleDataset	uni	spearman	numberOfTargets	40.0476	21.5441	21	NaN	NaN
1	50	20	1	SVA	uni	spearman	numberOfTargets	40.0476	21.5441	21	NaN	NaN
1	50	20	1	rankProductMethod	uni	spearman	numberOfTargets	40.0476	21.5441	21	NaN	NaN
1	50	5	0.1	fixedEffectMethod	uni	pearson	AUCMetric	0.998184	0.00177705	21	1	1
1	50	5	0.1	frEffectMethod	uni	pearson	AUCMetric	0.997969	0.00206025	21	0.0158759	0.0158759
1	50	5	0.1	randomEffectMethod	uni	pearson	AUCMetric	0.997963	0.00203665	21	0.0110312	0.424913
1	50	5	0.1	fisherMethod	uni	pearson	AUCMetric	0.996804	0.00367807	21	0.00786399	0.021743
1	50	5	0.1	stoufferMethod	uni	pearson	AUCMetric	0.996787	0.0045129	21	0.03036	0.473159
1	50	5	0.1	rankProductMethod	uni	pearson	AUCMetric	0.996706	0.00395136	21	0.00982419	0.343449
1	50	5	0.1	scaling	uni	pearson	AUCMetric	0.995691	0.00316176	21	1.34405e-05	0.118951
1	50	5	0.1	RMACombat	uni	pearson	AUCMetric	0.995102	0.00366085	21	3.45929e-05	0.00312879
1	50	5	0.1	RMA	uni	pearson	AUCMetric	0.994592	0.00382279	21	1.6354e-05	0.00233383
1	50	5	0.1	combat	uni	pearson	AUCMetric	0.994048	0.00431286	21	9.3415e-06	0.00576596
1	50	5	0.1	noCorrection	uni	pearson	AUCMetric	0.992949	0.00488008	21	2.82038e-06	0.000126421
1	50	5	0.1	SVA	uni	pearson	AUCMetric	0.940032	0.0451922	21	3.55051e-06	9.95677e-06
1	50	5	0.1	singleDataset	uni	pearson	AUCMetric	0.747572	0.0396442	21	2.29487e-18	3.36274e-14
1	50	5	0.1	random	uni	pearson	AUCMetric	0.522383	0.0583048	21	2.56993e-20	5.3331e-13
1	50	5	0.1	fixedEffectMethod	uni	pearson	AUPRMetric	0.90009	0.0562282	21	1	1
1	50	5	0.1	frEffectMethod	uni	pearson	AUPRMetric	0.89307	0.0608136	21	0.000831405	0.000831405
1	50	5	0.1	randomEffectMethod	uni	pearson	AUPRMetric	0.891957	0.0604371	21	0.00155654	0.231128
1	50	5	0.1	rankProductMethod	uni	pearson	AUPRMetric	0.876939	0.0651141	21	0.000155727	0.0139205
1	50	5	0.1	fisherMethod	uni	pearson	AUPRMetric	0.876519	0.0656829	21	0.000157548	0.293083
1	50	5	0.1	stoufferMethod	uni	pearson	AUPRMetric	0.874655	0.0640148	21	3.01426e-05	0.318475
1	50	5	0.1	SVA	uni	pearson	AUPRMetric	0.675365	0.194879	21	1.03168e-05	5.10929e-05
1	50	5	0.1	scaling	uni	pearson	AUPRMetric	0.612943	0.169348	21	1.52322e-08	0.126399
1	50	5	0.1	RMACombat	uni	pearson	AUPRMetric	0.573003	0.183236	21	8.6039e-09	1.06856e-05
1	50	5	0.1	RMA	uni	pearson	AUPRMetric	0.545731	0.180978	21	2.46638e-09	0.00327121
1	50	5	0.1	combat	uni	pearson	AUPRMetric	0.521396	0.176846	21	3.41758e-10	0.00106424
1	50	5	0.1	noCorrection	uni	pearson	AUPRMetric	0.471486	0.174976	21	3.39461e-11	0.000159975
1	50	5	0.1	singleDataset	uni	pearson	AUPRMetric	0.0360349	0.0136769	21	8.50977e-26	2.21728e-10
1	50	5	0.1	random	uni	pearson	AUPRMetric	0.00635619	0.0032754	21	5.87679e-26	3.81376e-10
1	50	5	0.1	fixedEffectMethod	uni	pearson	pAUCMetric	0.994956	0.00493626	21	1	1
1	50	5	0.1	frEffectMethod	uni	pearson	pAUCMetric	0.994359	0.00572292	21	0.0158759	0.0158759
1	50	5	0.1	randomEffectMethod	uni	pearson	pAUCMetric	0.994342	0.00565737	21	0.0110312	0.424913
1	50	5	0.1	stoufferMethod	uni	pearson	pAUCMetric	0.991478	0.0108581	21	0.0190806	0.0445541
1	50	5	0.1	fisherMethod	uni	pearson	pAUCMetric	0.991122	0.0102169	21	0.00786399	0.191918
1	50	5	0.1	rankProductMethod	uni	pearson	pAUCMetric	0.990894	0.010806	21	0.00912003	0.0838705
1	50	5	0.1	scaling	uni	pearson	pAUCMetric	0.98803	0.00878267	21	1.34405e-05	0.112723
1	50	5	0.1	RMACombat	uni	pearson	pAUCMetric	0.986395	0.010169	21	3.45929e-05	0.00312879
1	50	5	0.1	RMA	uni	pearson	pAUCMetric	0.984978	0.0106189	21	1.6354e-05	0.00233383
1	50	5	0.1	combat	uni	pearson	pAUCMetric	0.983466	0.0119802	21	9.3415e-06	0.00576596
1	50	5	0.1	noCorrection	uni	pearson	pAUCMetric	0.980414	0.0135558	21	2.82038e-06	0.000126421
1	50	5	0.1	SVA	uni	pearson	pAUCMetric	0.918342	0.0633406	21	6.16942e-06	5.45511e-05
1	50	5	0.1	singleDataset	uni	pearson	pAUCMetric	0.646155	0.0343864	21	5.75058e-23	1.32526e-15
1	50	5	0.1	random	uni	pearson	pAUCMetric	0.50193	0.0277551	21	8.32053e-27	3.0141e-12
1	50	5	0.1	fixedEffectMethod	uni	pearson	AFDRMetric	0.939758	0.0382604	21	1	1
1	50	5	0.1	frEffectMethod	uni	pearson	AFDRMetric	0.935783	0.0416987	21	0.00667175	0.00667175
1	50	5	0.1	randomEffectMethod	uni	pearson	AFDRMetric	0.934941	0.0418191	21	0.0019372	0.190413
1	50	5	0.1	rankProductMethod	uni	pearson	AFDRMetric	0.927082	0.0426068	21	0.000488377	0.0236415
1	50	5	0.1	fisherMethod	uni	pearson	AFDRMetric	0.926552	0.0431119	21	0.000328536	0.114599
1	50	5	0.1	stoufferMethod	uni	pearson	AFDRMetric	0.925941	0.0421234	21	3.49716e-05	0.389044
1	50	5	0.1	SVA	uni	pearson	AFDRMetric	0.792357	0.142445	21	2.91257e-05	0.000100709
1	50	5	0.1	scaling	uni	pearson	AFDRMetric	0.72464	0.155699	21	4.12835e-07	0.0397471
1	50	5	0.1	RMACombat	uni	pearson	AFDRMetric	0.685956	0.181225	21	4.83471e-07	3.35982e-05
1	50	5	0.1	RMA	uni	pearson	AFDRMetric	0.658719	0.189367	21	2.42604e-07	0.00148328
1	50	5	0.1	combat	uni	pearson	AFDRMetric	0.636453	0.188557	21	5.78307e-08	0.00251354
1	50	5	0.1	noCorrection	uni	pearson	AFDRMetric	0.585038	0.197347	21	1.00506e-08	0.000104866
1	50	5	0.1	singleDataset	uni	pearson	AFDRMetric	0.0795073	0.0212418	21	7.12579e-29	1.9179e-10
1	50	5	0.1	random	uni	pearson	AFDRMetric	0.015492	0.017843	21	2.70787e-29	2.33733e-10
1	50	5	0.1	fisherMethod	uni	pearson	numberOfTargets	40.0476	21.5441	21	1	1
1	50	5	0.1	stoufferMethod	uni	pearson	numberOfTargets	40.0476	21.5441	21	NaN	NaN
1	50	5	0.1	fixedEffectMethod	uni	pearson	numberOfTargets	40.0476	21.5441	21	NaN	NaN
1	50	5	0.1	randomEffectMethod	uni	pearson	numberOfTargets	40.0476	21.5441	21	NaN	NaN
1	50	5	0.1	frEffectMethod	uni	pearson	numberOfTargets	40.0476	21.5441	21	NaN	NaN
1	50	5	0.1	noCorrection	uni	pearson	numberOfTargets	40.0476	21.5441	21	NaN	NaN
1	50	5	0.1	RMA	uni	pearson	numberOfTargets	40.0476	21.5441	21	NaN	NaN
1	50	5	0.1	scaling	uni	pearson	numberOfTargets	40.0476	21.5441	21	NaN	NaN
1	50	5	0.1	combat	uni	pearson	numberOfTargets	40.0476	21.5441	21	NaN	NaN
1	50	5	0.1	RMACombat	uni	pearson	numberOfTargets	40.0476	21.5441	21	NaN	NaN
1	50	5	0.1	random	uni	pearson	numberOfTargets	40.0476	21.5441	21	NaN	NaN
1	50	5	0.1	singleDataset	uni	pearson	numberOfTargets	40.0476	21.5441	21	NaN	NaN
1	50	5	0.1	SVA	uni	pearson	numberOfTargets	40.0476	21.5441	21	NaN	NaN
1	50	5	0.1	rankProductMethod	uni	pearson	numberOfTargets	40.0476	21.5441	21	NaN	NaN
1	50	5	0.1	fixedEffectMethod	uni	spearman	AUCMetric	0.995142	0.00496348	21	1	1
1	50	5	0.1	randomEffectMethod	uni	spearman	AUCMetric	0.993622	0.00533471	21	0.00377019	0.00377019
1	50	5	0.1	frEffectMethod	uni	spearman	AUCMetric	0.99359	0.00535994	21	0.00339316	0.000337585
1	50	5	0.1	fisherMethod	uni	spearman	AUCMetric	0.992594	0.00865469	21	0.0129907	0.23886
1	50	5	0.1	scaling	uni	spearman	AUCMetric	0.991669	0.00591598	21	0.00254482	0.327899
1	50	5	0.1	rankProductMethod	uni	spearman	AUCMetric	0.991654	0.0103827	21	0.0114026	0.497451
1	50	5	0.1	RMACombat	uni	spearman	AUCMetric	0.990677	0.0064251	21	0.000738251	0.345214
1	50	5	0.1	RMA	uni	spearman	AUCMetric	0.990169	0.00681905	21	0.000350154	0.0059072
1	50	5	0.1	combat	uni	spearman	AUCMetric	0.989462	0.00722772	21	0.000127157	0.0036152
1	50	5	0.1	noCorrection	uni	spearman	AUCMetric	0.989119	0.00732648	21	9.78483e-05	0.0764466
1	50	5	0.1	stoufferMethod	uni	spearman	AUCMetric	0.98786	0.0128022	21	0.00119698	0.340714
1	50	5	0.1	SVA	uni	spearman	AUCMetric	0.974955	0.0204546	21	2.45215e-05	0.00356652
1	50	5	0.1	singleDataset	uni	spearman	AUCMetric	0.697497	0.0338476	21	9.51536e-22	6.9661e-22
1	50	5	0.1	random	uni	spearman	AUCMetric	0.488475	0.0517324	21	1.81991e-21	7.83852e-12
1	50	5	0.1	fisherMethod	uni	spearman	AUPRMetric	0.822208	0.0970928	21	1	1
1	50	5	0.1	rankProductMethod	uni	spearman	AUPRMetric	0.812142	0.101617	21	0.00175839	0.00175839
1	50	5	0.1	SVA	uni	spearman	AUPRMetric	0.801531	0.113431	21	0.194318	0.319703
1	50	5	0.1	stoufferMethod	uni	spearman	AUPRMetric	0.78532	0.098741	21	6.73411e-05	0.251832
1	50	5	0.1	fixedEffectMethod	uni	spearman	AUPRMetric	0.778377	0.123526	21	0.000142397	0.280546
1	50	5	0.1	randomEffectMethod	uni	spearman	AUPRMetric	0.583955	0.129327	21	1.8956e-12	2.96866e-13
1	50	5	0.1	frEffectMethod	uni	spearman	AUPRMetric	0.582944	0.129501	21	1.90091e-12	0.00463429
1	50	5	0.1	scaling	uni	spearman	AUPRMetric	0.480939	0.145293	21	1.82232e-08	0.0103052
1	50	5	0.1	RMACombat	uni	spearman	AUPRMetric	0.452664	0.134626	21	1.68327e-09	0.000340767
1	50	5	0.1	RMA	uni	spearman	AUPRMetric	0.444127	0.149716	21	1.59141e-09	0.132633
1	50	5	0.1	noCorrection	uni	spearman	AUPRMetric	0.421595	0.151691	21	6.88885e-10	0.000491738
1	50	5	0.1	combat	uni	spearman	AUPRMetric	0.421325	0.135957	21	4.17452e-10	0.487563
1	50	5	0.1	singleDataset	uni	spearman	AUPRMetric	0.0268589	0.0102123	21	2.1739e-20	1.27968e-11
1	50	5	0.1	random	uni	spearman	AUPRMetric	0.00622358	0.00443082	21	1.79011e-20	4.38794e-10
1	50	5	0.1	fixedEffectMethod	uni	spearman	pAUCMetric	0.986507	0.0137874	21	1	1
1	50	5	0.1	randomEffectMethod	uni	spearman	pAUCMetric	0.982282	0.0148186	21	0.00377019	0.00377019
1	50	5	0.1	frEffectMethod	uni	spearman	pAUCMetric	0.982195	0.0148887	21	0.00339316	0.000337585
1	50	5	0.1	fisherMethod	uni	spearman	pAUCMetric	0.981418	0.0179868	21	0.00727881	0.388927
1	50	5	0.1	rankProductMethod	uni	spearman	pAUCMetric	0.979912	0.0188352	21	0.00152247	0.0126496
1	50	5	0.1	scaling	uni	spearman	pAUCMetric	0.97686	0.0164333	21	0.00254482	0.261367
1	50	5	0.1	RMACombat	uni	spearman	pAUCMetric	0.974104	0.0178475	21	0.000738251	8.81334e-05
1	50	5	0.1	stoufferMethod	uni	spearman	pAUCMetric	0.973612	0.022682	21	0.000206965	0.466692
1	50	5	0.1	RMA	uni	spearman	pAUCMetric	0.972692	0.0189418	21	0.000350154	0.438113
1	50	5	0.1	combat	uni	spearman	pAUCMetric	0.970727	0.020077	21	0.000127157	0.0036152
1	50	5	0.1	noCorrection	uni	spearman	pAUCMetric	0.969776	0.0203513	21	9.78483e-05	0.0764466
1	50	5	0.1	SVA	uni	spearman	pAUCMetric	0.958321	0.0319598	21	1.2541e-05	0.0468152
1	50	5	0.1	singleDataset	uni	spearman	pAUCMetric	0.604112	0.0238261	21	8.86426e-29	6.27511e-25
1	50	5	0.1	random	uni	spearman	pAUCMetric	0.502179	0.0263856	21	3.45989e-26	2.12337e-11
1	50	5	0.1	fisherMethod	uni	spearman	AFDRMetric	0.893399	0.0669937	21	1	1
1	50	5	0.1	rankProductMethod	uni	spearman	AFDRMetric	0.8864	0.0708761	21	0.000629742	0.000629742
1	50	5	0.1	SVA	uni	spearman	AFDRMetric	0.882277	0.0702702	21	0.224889	0.385798
1	50	5	0.1	stoufferMethod	uni	spearman	AFDRMetric	0.870129	0.0683146	21	0.000317416	0.210004
1	50	5	0.1	fixedEffectMethod	uni	spearman	AFDRMetric	0.862324	0.0921532	21	0.000500897	0.220958
1	50	5	0.1	randomEffectMethod	uni	spearman	AFDRMetric	0.712749	0.138651	21	1.95386e-08	5.63288e-09
1	50	5	0.1	frEffectMethod	uni	spearman	AFDRMetric	0.711864	0.138896	21	1.9249e-08	0.00614889
1	50	5	0.1	scaling	uni	spearman	AFDRMetric	0.625989	0.147843	21	1.67854e-07	0.0178538
1	50	5	0.1	RMACombat	uni	spearman	AFDRMetric	0.599342	0.145867	21	2.80451e-08	0.000744292
1	50	5	0.1	RMA	uni	spearman	AFDRMetric	0.585337	0.158779	21	2.42402e-08	0.0305885
1	50	5	0.1	combat	uni	spearman	AFDRMetric	0.565692	0.150341	21	6.98073e-09	0.00227556
1	50	5	0.1	noCorrection	uni	spearman	AFDRMetric	0.560112	0.163065	21	1.04165e-08	0.204846
1	50	5	0.1	singleDataset	uni	spearman	AFDRMetric	0.0702045	0.0186865	21	1.46408e-23	1.04452e-11
1	50	5	0.1	random	uni	spearman	AFDRMetric	0.0179213	0.0226266	21	1.36546e-23	6.66239e-09
1	50	5	0.1	fisherMethod	uni	spearman	numberOfTargets	40.0476	21.5441	21	1	1
1	50	5	0.1	stoufferMethod	uni	spearman	numberOfTargets	40.0476	21.5441	21	NaN	NaN
1	50	5	0.1	fixedEffectMethod	uni	spearman	numberOfTargets	40.0476	21.5441	21	NaN	NaN
1	50	5	0.1	randomEffectMethod	uni	spearman	numberOfTargets	40.0476	21.5441	21	NaN	NaN
1	50	5	0.1	frEffectMethod	uni	spearman	numberOfTargets	40.0476	21.5441	21	NaN	NaN
1	50	5	0.1	noCorrection	uni	spearman	numberOfTargets	40.0476	21.5441	21	NaN	NaN
1	50	5	0.1	RMA	uni	spearman	numberOfTargets	40.0476	21.5441	21	NaN	NaN
1	50	5	0.1	scaling	uni	spearman	numberOfTargets	40.0476	21.5441	21	NaN	NaN
1	50	5	0.1	combat	uni	spearman	numberOfTargets	40.0476	21.5441	21	NaN	NaN
1	50	5	0.1	RMACombat	uni	spearman	numberOfTargets	40.0476	21.5441	21	NaN	NaN
1	50	5	0.1	random	uni	spearman	numberOfTargets	40.0476	21.5441	21	NaN	NaN
1	50	5	0.1	singleDataset	uni	spearman	numberOfTargets	40.0476	21.5441	21	NaN	NaN
1	50	5	0.1	SVA	uni	spearman	numberOfTargets	40.0476	21.5441	21	NaN	NaN
1	50	5	0.1	rankProductMethod	uni	spearman	numberOfTargets	40.0476	21.5441	21	NaN	NaN
1	50	5	0.5	fixedEffectMethod	uni	pearson	AUCMetric	0.996478	0.00363311	21	1	1
1	50	5	0.5	frEffectMethod	uni	pearson	AUCMetric	0.996474	0.00353346	21	0.484961	0.484961
1	50	5	0.5	RMA	uni	pearson	AUCMetric	0.996441	0.00349486	21	0.454896	0.464037
1	50	5	0.5	randomEffectMethod	uni	pearson	AUCMetric	0.996417	0.00347845	21	0.301256	0.473685
1	50	5	0.5	RMACombat	uni	pearson	AUCMetric	0.996386	0.00335823	21	0.386408	0.462549
1	50	5	0.5	combat	uni	pearson	AUCMetric	0.996232	0.00363393	21	0.24057	0.0379789
1	50	5	0.5	scaling	uni	pearson	AUCMetric	0.996151	0.00333362	21	0.124817	0.341191
1	50	5	0.5	stoufferMethod	uni	pearson	AUCMetric	0.987542	0.017712	21	0.00552423	0.00969187
1	50	5	0.5	fisherMethod	uni	pearson	AUCMetric	0.986849	0.0205741	21	0.0102629	0.217767
1	50	5	0.5	rankProductMethod	uni	pearson	AUCMetric	0.986227	0.0217459	21	0.0103976	0.0202513
1	50	5	0.5	noCorrection	uni	pearson	AUCMetric	0.969668	0.0399822	21	0.00167147	0.0018412
1	50	5	0.5	SVA	uni	pearson	AUCMetric	0.832568	0.13111	21	5.28176e-06	1.47513e-05
1	50	5	0.5	singleDataset	uni	pearson	AUCMetric	0.676135	0.0365153	21	1.61966e-21	3.28691e-06
1	50	5	0.5	random	uni	pearson	AUCMetric	0.503056	0.0350399	21	6.66658e-25	2.86174e-12
1	50	5	0.5	fixedEffectMethod	uni	pearson	AUPRMetric	0.808386	0.10483	21	1	1
1	50	5	0.5	frEffectMethod	uni	pearson	AUPRMetric	0.807522	0.097771	21	0.406499	0.406499
1	50	5	0.5	randomEffectMethod	uni	pearson	AUPRMetric	0.801626	0.0982478	21	0.0680814	0.00319597
1	50	5	0.5	rankProductMethod	uni	pearson	AUPRMetric	0.730623	0.162317	21	5.38285e-05	0.000757134
1	50	5	0.5	fisherMethod	uni	pearson	AUPRMetric	0.729263	0.162168	21	3.53984e-05	0.253543
1	50	5	0.5	stoufferMethod	uni	pearson	AUPRMetric	0.728901	0.163692	21	8.75969e-05	0.473297
1	50	5	0.5	scaling	uni	pearson	AUPRMetric	0.719469	0.153745	21	0.000771252	0.394502
1	50	5	0.5	RMA	uni	pearson	AUPRMetric	0.716728	0.144014	21	0.000600944	0.424056
1	50	5	0.5	RMACombat	uni	pearson	AUPRMetric	0.714004	0.148131	21	0.000515365	0.378053
1	50	5	0.5	combat	uni	pearson	AUPRMetric	0.705297	0.153303	21	0.000445029	0.0578255
1	50	5	0.5	noCorrection	uni	pearson	AUPRMetric	0.430941	0.139904	21	1.18946e-12	5.12166e-10
1	50	5	0.5	SVA	uni	pearson	AUPRMetric	0.311976	0.29972	21	1.51156e-08	0.0342136
1	50	5	0.5	singleDataset	uni	pearson	AUPRMetric	0.0220676	0.00801809	21	1.25716e-19	0.000147556
1	50	5	0.5	random	uni	pearson	AUPRMetric	0.00549808	0.00271818	21	1.07996e-19	9.83412e-11
1	50	5	0.5	fixedEffectMethod	uni	pearson	pAUCMetric	0.990216	0.010092	21	1	1
1	50	5	0.5	frEffectMethod	uni	pearson	pAUCMetric	0.990205	0.00981518	21	0.484961	0.484961
1	50	5	0.5	RMA	uni	pearson	pAUCMetric	0.990115	0.00970794	21	0.454896	0.464037
1	50	5	0.5	randomEffectMethod	uni	pearson	pAUCMetric	0.990047	0.00966236	21	0.301256	0.473685
1	50	5	0.5	RMACombat	uni	pearson	pAUCMetric	0.989961	0.00932841	21	0.386408	0.462549
1	50	5	0.5	combat	uni	pearson	pAUCMetric	0.989532	0.0100943	21	0.24057	0.0379789
1	50	5	0.5	scaling	uni	pearson	pAUCMetric	0.989308	0.00926006	21	0.124817	0.341191
1	50	5	0.5	stoufferMethod	uni	pearson	pAUCMetric	0.971901	0.035233	21	0.00214161	0.00557669
1	50	5	0.5	fisherMethod	uni	pearson	pAUCMetric	0.970608	0.0371797	21	0.0023198	0.0735444
1	50	5	0.5	rankProductMethod	uni	pearson	pAUCMetric	0.969829	0.0386728	21	0.00252559	0.0261668
1	50	5	0.5	noCorrection	uni	pearson	pAUCMetric	0.933841	0.0615547	21	4.59625e-05	9.67805e-05
1	50	5	0.5	SVA	uni	pearson	pAUCMetric	0.783232	0.144545	21	5.80061e-07	5.65583e-06
1	50	5	0.5	singleDataset	uni	pearson	pAUCMetric	0.593488	0.024514	21	2.12096e-28	1.54484e-06
1	50	5	0.5	random	uni	pearson	pAUCMetric	0.501625	0.0149288	21	1.31754e-30	1.1366e-11
1	50	5	0.5	frEffectMethod	uni	pearson	AFDRMetric	0.882709	0.0699796	21	1	1
1	50	5	0.5	fixedEffectMethod	uni	pearson	AFDRMetric	0.882404	0.0749212	21	0.455574	0.455574
1	50	5	0.5	randomEffectMethod	uni	pearson	AFDRMetric	0.878686	0.070205	21	0.00548488	0.133564
1	50	5	0.5	rankProductMethod	uni	pearson	AFDRMetric	0.830705	0.123493	21	0.00133496	0.00300628
1	50	5	0.5	stoufferMethod	uni	pearson	AFDRMetric	0.829715	0.125446	21	0.00137147	0.393654
1	50	5	0.5	fisherMethod	uni	pearson	AFDRMetric	0.829703	0.124215	21	0.00108107	0.498691
1	50	5	0.5	RMA	uni	pearson	AFDRMetric	0.822673	0.110173	21	0.00168912	0.395225
1	50	5	0.5	scaling	uni	pearson	AFDRMetric	0.821107	0.118353	21	0.00181303	0.432359
1	50	5	0.5	RMACombat	uni	pearson	AFDRMetric	0.819325	0.117237	21	0.00204258	0.371669
1	50	5	0.5	combat	uni	pearson	AFDRMetric	0.810688	0.129049	21	0.0022339	0.0460636
1	50	5	0.5	noCorrection	uni	pearson	AFDRMetric	0.597402	0.148891	21	8.27163e-10	6.57652e-10
1	50	5	0.5	SVA	uni	pearson	AFDRMetric	0.434886	0.31006	21	1.31701e-07	0.0091502
1	50	5	0.5	singleDataset	uni	pearson	AFDRMetric	0.0508043	0.0125006	21	1.2328e-23	8.92471e-06
1	50	5	0.5	random	uni	pearson	AFDRMetric	0.0108508	0.0121453	21	1.65963e-23	8.82482e-10
1	50	5	0.5	fisherMethod	uni	pearson	numberOfTargets	40.0476	21.5441	21	1	1
1	50	5	0.5	stoufferMethod	uni	pearson	numberOfTargets	40.0476	21.5441	21	NaN	NaN
1	50	5	0.5	fixedEffectMethod	uni	pearson	numberOfTargets	40.0476	21.5441	21	NaN	NaN
1	50	5	0.5	randomEffectMethod	uni	pearson	numberOfTargets	40.0476	21.5441	21	NaN	NaN
1	50	5	0.5	frEffectMethod	uni	pearson	numberOfTargets	40.0476	21.5441	21	NaN	NaN
1	50	5	0.5	noCorrection	uni	pearson	numberOfTargets	40.0476	21.5441	21	NaN	NaN
1	50	5	0.5	RMA	uni	pearson	numberOfTargets	40.0476	21.5441	21	NaN	NaN
1	50	5	0.5	scaling	uni	pearson	numberOfTargets	40.0476	21.5441	21	NaN	NaN
1	50	5	0.5	combat	uni	pearson	numberOfTargets	40.0476	21.5441	21	NaN	NaN
1	50	5	0.5	RMACombat	uni	pearson	numberOfTargets	40.0476	21.5441	21	NaN	NaN
1	50	5	0.5	random	uni	pearson	numberOfTargets	40.0476	21.5441	21	NaN	NaN
1	50	5	0.5	singleDataset	uni	pearson	numberOfTargets	40.0476	21.5441	21	NaN	NaN
1	50	5	0.5	SVA	uni	pearson	numberOfTargets	40.0476	21.5441	21	NaN	NaN
1	50	5	0.5	rankProductMethod	uni	pearson	numberOfTargets	40.0476	21.5441	21	NaN	NaN
1	50	5	0.5	RMACombat	uni	spearman	AUCMetric	0.995202	0.00423157	21	1	1
1	50	5	0.5	RMA	uni	spearman	AUCMetric	0.995077	0.00431106	21	0.269389	0.269389
1	50	5	0.5	scaling	uni	spearman	AUCMetric	0.995065	0.00420729	21	0.230482	0.485204
1	50	5	0.5	combat	uni	spearman	AUCMetric	0.994764	0.00446669	21	0.00376641	0.0523284
1	50	5	0.5	randomEffectMethod	uni	spearman	AUCMetric	0.989267	0.00965863	21	0.000513301	0.000818921
1	50	5	0.5	frEffectMethod	uni	spearman	AUCMetric	0.989212	0.00970529	21	0.000497117	4.90997e-05
1	50	5	0.5	fixedEffectMethod	uni	spearman	AUCMetric	0.988696	0.0112414	21	0.00152763	0.299371
1	50	5	0.5	fisherMethod	uni	spearman	AUCMetric	0.974143	0.0282232	21	0.000736991	0.00137137
1	50	5	0.5	rankProductMethod	uni	spearman	AUCMetric	0.971301	0.0305845	21	0.000494083	0.000705131
1	50	5	0.5	noCorrection	uni	spearman	AUCMetric	0.968789	0.0393406	21	0.00198341	0.265595
1	50	5	0.5	stoufferMethod	uni	spearman	AUCMetric	0.956143	0.0356598	21	1.62185e-05	0.00118909
1	50	5	0.5	SVA	uni	spearman	AUCMetric	0.887262	0.0845362	21	3.39761e-06	0.000117919
1	50	5	0.5	singleDataset	uni	spearman	AUCMetric	0.636999	0.0291369	21	4.55112e-24	3.30047e-13
1	50	5	0.5	random	uni	spearman	AUCMetric	0.505442	0.0408854	21	7.87131e-24	1.44582e-12
1	50	5	0.5	scaling	uni	spearman	AUPRMetric	0.679314	0.150964	21	1	1
1	50	5	0.5	RMACombat	uni	spearman	AUPRMetric	0.668898	0.148432	21	0.227381	0.227381
1	50	5	0.5	RMA	uni	spearman	AUPRMetric	0.651773	0.14671	21	0.0769164	0.0900963
1	50	5	0.5	combat	uni	spearman	AUPRMetric	0.642906	0.146083	21	0.012079	0.217207
1	50	5	0.5	fixedEffectMethod	uni	spearman	AUPRMetric	0.636272	0.140006	21	0.0825252	0.428539
1	50	5	0.5	fisherMethod	uni	spearman	AUPRMetric	0.623425	0.164897	21	0.107782	0.24874
1	50	5	0.5	rankProductMethod	uni	spearman	AUPRMetric	0.58361	0.166622	21	0.0194448	9.60141e-08
1	50	5	0.5	stoufferMethod	uni	spearman	AUPRMetric	0.541287	0.169675	21	0.00423692	0.00252058
1	50	5	0.5	randomEffectMethod	uni	spearman	AUPRMetric	0.528242	0.128549	21	1.64224e-05	0.331285
1	50	5	0.5	frEffectMethod	uni	spearman	AUPRMetric	0.527889	0.128317	21	1.64867e-05	0.241399
1	50	5	0.5	SVA	uni	spearman	AUPRMetric	0.420445	0.274483	21	0.000213424	0.0269268
1	50	5	0.5	noCorrection	uni	spearman	AUPRMetric	0.385801	0.150439	21	2.14928e-09	0.283734
1	50	5	0.5	singleDataset	uni	spearman	AUPRMetric	0.0187912	0.00666561	21	6.10634e-15	2.77524e-10
1	50	5	0.5	random	uni	spearman	AUPRMetric	0.00587445	0.00339188	21	3.546e-15	8.6375e-12
1	50	5	0.5	RMACombat	uni	spearman	pAUCMetric	0.986673	0.0117544	21	1	1
1	50	5	0.5	RMA	uni	spearman	pAUCMetric	0.986324	0.0119752	21	0.269389	0.269389
1	50	5	0.5	scaling	uni	spearman	pAUCMetric	0.986291	0.0116869	21	0.230482	0.485204
1	50	5	0.5	combat	uni	spearman	pAUCMetric	0.985457	0.0124075	21	0.00376641	0.0523284
1	50	5	0.5	randomEffectMethod	uni	spearman	pAUCMetric	0.972671	0.0239221	21	0.000261112	0.000430627
1	50	5	0.5	frEffectMethod	uni	spearman	pAUCMetric	0.972528	0.0240282	21	0.000250391	2.33227e-05
1	50	5	0.5	fixedEffectMethod	uni	spearman	pAUCMetric	0.970426	0.0284296	21	0.00106689	0.221844
1	50	5	0.5	fisherMethod	uni	spearman	pAUCMetric	0.943833	0.0487157	21	9.02487e-05	7.45866e-05
1	50	5	0.5	rankProductMethod	uni	spearman	pAUCMetric	0.936953	0.053972	21	5.4999e-05	0.000137157
1	50	5	0.5	noCorrection	uni	spearman	pAUCMetric	0.930529	0.062897	21	9.65018e-05	0.203189
1	50	5	0.5	stoufferMethod	uni	spearman	pAUCMetric	0.915224	0.0573798	21	1.75236e-06	0.0211257
1	50	5	0.5	SVA	uni	spearman	pAUCMetric	0.841438	0.106682	21	8.95925e-07	0.000530129
1	50	5	0.5	singleDataset	uni	spearman	pAUCMetric	0.566947	0.0161081	21	4.43555e-30	2.0192e-11
1	50	5	0.5	random	uni	spearman	pAUCMetric	0.501286	0.024362	21	3.81508e-27	5.86313e-11
1	50	5	0.5	scaling	uni	spearman	AFDRMetric	0.789177	0.138556	21	1	1
1	50	5	0.5	RMACombat	uni	spearman	AFDRMetric	0.783397	0.134739	21	0.271357	0.271357
1	50	5	0.5	RMA	uni	spearman	AFDRMetric	0.772597	0.128098	21	0.106893	0.128326
1	50	5	0.5	combat	uni	spearman	AFDRMetric	0.762548	0.138233	21	0.00820739	0.122524
1	50	5	0.5	fixedEffectMethod	uni	spearman	AFDRMetric	0.761791	0.113036	21	0.157649	0.490404
1	50	5	0.5	fisherMethod	uni	spearman	AFDRMetric	0.751132	0.140029	21	0.167178	0.238481
1	50	5	0.5	rankProductMethod	uni	spearman	AFDRMetric	0.722168	0.14157	21	0.0466261	2.43346e-07
1	50	5	0.5	stoufferMethod	uni	spearman	AFDRMetric	0.689735	0.140373	21	0.011361	0.00412072
1	50	5	0.5	randomEffectMethod	uni	spearman	AFDRMetric	0.67534	0.134595	21	0.000145937	0.300688
1	50	5	0.5	frEffectMethod	uni	spearman	AFDRMetric	0.675015	0.134421	21	0.000146278	0.263816
1	50	5	0.5	SVA	uni	spearman	AFDRMetric	0.57308	0.243302	21	0.000341369	0.0110481
1	50	5	0.5	noCorrection	uni	spearman	AFDRMetric	0.547063	0.169806	21	2.31836e-08	0.311446
1	50	5	0.5	singleDataset	uni	spearman	AFDRMetric	0.0514601	0.0129816	21	1.73026e-16	1.43236e-11
1	50	5	0.5	random	uni	spearman	AFDRMetric	0.0109468	0.0133788	21	6.69608e-17	2.94987e-09
1	50	5	0.5	fisherMethod	uni	spearman	numberOfTargets	40.0476	21.5441	21	1	1
1	50	5	0.5	stoufferMethod	uni	spearman	numberOfTargets	40.0476	21.5441	21	NaN	NaN
1	50	5	0.5	fixedEffectMethod	uni	spearman	numberOfTargets	40.0476	21.5441	21	NaN	NaN
1	50	5	0.5	randomEffectMethod	uni	spearman	numberOfTargets	40.0476	21.5441	21	NaN	NaN
1	50	5	0.5	frEffectMethod	uni	spearman	numberOfTargets	40.0476	21.5441	21	NaN	NaN
1	50	5	0.5	noCorrection	uni	spearman	numberOfTargets	40.0476	21.5441	21	NaN	NaN
1	50	5	0.5	RMA	uni	spearman	numberOfTargets	40.0476	21.5441	21	NaN	NaN
1	50	5	0.5	scaling	uni	spearman	numberOfTargets	40.0476	21.5441	21	NaN	NaN
1	50	5	0.5	combat	uni	spearman	numberOfTargets	40.0476	21.5441	21	NaN	NaN
1	50	5	0.5	RMACombat	uni	spearman	numberOfTargets	40.0476	21.5441	21	NaN	NaN
1	50	5	0.5	random	uni	spearman	numberOfTargets	40.0476	21.5441	21	NaN	NaN
1	50	5	0.5	singleDataset	uni	spearman	numberOfTargets	40.0476	21.5441	21	NaN	NaN
1	50	5	0.5	SVA	uni	spearman	numberOfTargets	40.0476	21.5441	21	NaN	NaN
1	50	5	0.5	rankProductMethod	uni	spearman	numberOfTargets	40.0476	21.5441	21	NaN	NaN
1	50	5	1	RMACombat	uni	pearson	AUCMetric	0.990484	0.0126518	21	1	1
1	50	5	1	combat	uni	pearson	AUCMetric	0.990469	0.0122109	21	0.459559	0.459559
1	50	5	1	RMA	uni	pearson	AUCMetric	0.988812	0.0129108	21	0.0785941	0.0686508
1	50	5	1	scaling	uni	pearson	AUCMetric	0.988346	0.0183834	21	0.0676466	0.415893
1	50	5	1	fixedEffectMethod	uni	pearson	AUCMetric	0.987294	0.0212305	21	0.0649298	0.0718984
1	50	5	1	frEffectMethod	uni	pearson	AUCMetric	0.986882	0.0213739	21	0.0473617	0.00301157
1	50	5	1	randomEffectMethod	uni	pearson	AUCMetric	0.986751	0.0218679	21	0.0494065	0.16647
1	50	5	1	fisherMethod	uni	pearson	AUCMetric	0.938586	0.0578967	21	3.34156e-05	1.08817e-05
1	50	5	1	rankProductMethod	uni	pearson	AUCMetric	0.937783	0.0583079	21	2.9857e-05	0.0366433
1	50	5	1	stoufferMethod	uni	pearson	AUCMetric	0.93668	0.056748	21	1.93119e-05	0.280155
1	50	5	1	SVA	uni	pearson	AUCMetric	0.754683	0.163331	21	5.89007e-07	1.89748e-05
1	50	5	1	noCorrection	uni	pearson	AUCMetric	0.687045	0.107188	21	8.05393e-12	0.0610327
1	50	5	1	singleDataset	uni	pearson	AUCMetric	0.608188	0.0332701	21	5.09039e-25	0.000177627
1	50	5	1	random	uni	pearson	AUCMetric	0.508301	0.051322	21	1.4448e-20	7.04506e-07
1	50	5	1	RMACombat	uni	pearson	AUPRMetric	0.659089	0.156343	21	1	1
1	50	5	1	fixedEffectMethod	uni	pearson	AUPRMetric	0.657364	0.166909	21	0.447538	0.447538
1	50	5	1	combat	uni	pearson	AUPRMetric	0.650716	0.153451	21	0.0151874	0.32655
1	50	5	1	scaling	uni	pearson	AUPRMetric	0.645762	0.164581	21	0.115459	0.341718
1	50	5	1	frEffectMethod	uni	pearson	AUPRMetric	0.644815	0.169245	21	0.16854	0.451164
1	50	5	1	randomEffectMethod	uni	pearson	AUPRMetric	0.639684	0.172093	21	0.0991649	0.0719905
1	50	5	1	RMA	uni	pearson	AUPRMetric	0.626766	0.151294	21	0.00154156	0.248308
1	50	5	1	fisherMethod	uni	pearson	AUPRMetric	0.430828	0.183958	21	8.37968e-07	1.16284e-05
1	50	5	1	rankProductMethod	uni	pearson	AUPRMetric	0.429941	0.18547	21	6.08633e-07	0.396266
1	50	5	1	stoufferMethod	uni	pearson	AUPRMetric	0.426027	0.194676	21	1.42953e-06	0.306199
1	50	5	1	noCorrection	uni	pearson	AUPRMetric	0.290558	0.12417	21	1.6444e-12	0.00396374
1	50	5	1	SVA	uni	pearson	AUPRMetric	0.163367	0.208461	21	1.54375e-10	0.00249194
1	50	5	1	singleDataset	uni	pearson	AUPRMetric	0.014294	0.00561174	21	1.55354e-14	0.00207057
1	50	5	1	random	uni	pearson	AUPRMetric	0.00616008	0.00450478	21	1.42681e-14	1.86912e-08
1	50	5	1	RMACombat	uni	pearson	pAUCMetric	0.974673	0.0307139	21	1	1
1	50	5	1	combat	uni	pearson	pAUCMetric	0.974559	0.0298105	21	0.38177	0.38177
1	50	5	1	RMA	uni	pearson	pAUCMetric	0.97113	0.0303656	21	0.0625771	0.055618
1	50	5	1	scaling	uni	pearson	pAUCMetric	0.970929	0.0371224	21	0.0228322	0.477929
1	50	5	1	fixedEffectMethod	uni	pearson	pAUCMetric	0.969103	0.0419928	21	0.0372479	0.0845045
1	50	5	1	frEffectMethod	uni	pearson	pAUCMetric	0.967754	0.0430318	21	0.0209871	0.00312102
1	50	5	1	randomEffectMethod	uni	pearson	pAUCMetric	0.967523	0.0437809	21	0.0216475	0.191503
1	50	5	1	fisherMethod	uni	pearson	pAUCMetric	0.889065	0.0800167	21	5.59785e-07	1.93584e-07
1	50	5	1	rankProductMethod	uni	pearson	pAUCMetric	0.887936	0.0806731	21	4.90673e-07	0.0778967
1	50	5	1	stoufferMethod	uni	pearson	pAUCMetric	0.887524	0.0818826	21	8.794e-07	0.427166
1	50	5	1	noCorrection	uni	pearson	pAUCMetric	0.73751	0.0492939	21	6.34385e-16	1.50531e-08
1	50	5	1	SVA	uni	pearson	pAUCMetric	0.700461	0.161983	21	2.70581e-08	0.128036
1	50	5	1	singleDataset	uni	pearson	pAUCMetric	0.55407	0.0190038	21	2.98407e-27	0.000210002
1	50	5	1	random	uni	pearson	pAUCMetric	0.492749	0.0255707	21	5.50638e-22	6.14062e-08
1	50	5	1	RMACombat	uni	pearson	AFDRMetric	0.773904	0.136658	21	1	1
1	50	5	1	combat	uni	pearson	AFDRMetric	0.76833	0.133948	21	0.0169835	0.0169835
1	50	5	1	fixedEffectMethod	uni	pearson	AFDRMetric	0.767202	0.145594	21	0.220467	0.453007
1	50	5	1	scaling	uni	pearson	AFDRMetric	0.760333	0.148563	21	0.0470083	0.0630947
1	50	5	1	frEffectMethod	uni	pearson	AFDRMetric	0.756188	0.150484	21	0.0451866	0.237165
1	50	5	1	randomEffectMethod	uni	pearson	AFDRMetric	0.752163	0.155034	21	0.0223678	0.0799065
1	50	5	1	RMA	uni	pearson	AFDRMetric	0.749615	0.13195	21	0.00081019	0.425411
1	50	5	1	fisherMethod	uni	pearson	AFDRMetric	0.593727	0.180678	21	7.85946e-07	8.70845e-06
1	50	5	1	rankProductMethod	uni	pearson	AFDRMetric	0.592739	0.18294	21	5.16595e-07	0.348324
1	50	5	1	stoufferMethod	uni	pearson	AFDRMetric	0.584226	0.191907	21	1.00502e-06	0.151355
1	50	5	1	noCorrection	uni	pearson	AFDRMetric	0.508116	0.124965	21	2.32403e-10	0.04734
1	50	5	1	SVA	uni	pearson	AFDRMetric	0.264698	0.265501	21	1.45919e-09	0.00015816
1	50	5	1	singleDataset	uni	pearson	AFDRMetric	0.0334782	0.00884391	21	6.4339e-17	0.000406896
1	50	5	1	random	uni	pearson	AFDRMetric	0.0108726	0.0211093	21	7.77608e-17	4.1492e-05
1	50	5	1	fisherMethod	uni	pearson	numberOfTargets	40.0476	21.5441	21	1	1
1	50	5	1	stoufferMethod	uni	pearson	numberOfTargets	40.0476	21.5441	21	NaN	NaN
1	50	5	1	fixedEffectMethod	uni	pearson	numberOfTargets	40.0476	21.5441	21	NaN	NaN
1	50	5	1	randomEffectMethod	uni	pearson	numberOfTargets	40.0476	21.5441	21	NaN	NaN
1	50	5	1	frEffectMethod	uni	pearson	numberOfTargets	40.0476	21.5441	21	NaN	NaN
1	50	5	1	noCorrection	uni	pearson	numberOfTargets	40.0476	21.5441	21	NaN	NaN
1	50	5	1	RMA	uni	pearson	numberOfTargets	40.0476	21.5441	21	NaN	NaN
1	50	5	1	scaling	uni	pearson	numberOfTargets	40.0476	21.5441	21	NaN	NaN
1	50	5	1	combat	uni	pearson	numberOfTargets	40.0476	21.5441	21	NaN	NaN
1	50	5	1	RMACombat	uni	pearson	numberOfTargets	40.0476	21.5441	21	NaN	NaN
1	50	5	1	random	uni	pearson	numberOfTargets	40.0476	21.5441	21	NaN	NaN
1	50	5	1	singleDataset	uni	pearson	numberOfTargets	40.0476	21.5441	21	NaN	NaN
1	50	5	1	SVA	uni	pearson	numberOfTargets	40.0476	21.5441	21	NaN	NaN
1	50	5	1	rankProductMethod	uni	pearson	numberOfTargets	40.0476	21.5441	21	NaN	NaN
1	50	5	1	RMA	uni	spearman	AUCMetric	0.99077	0.0104958	21	1	1
1	50	5	1	RMACombat	uni	spearman	AUCMetric	0.990182	0.012726	21	0.200399	0.200399
1	50	5	1	combat	uni	spearman	AUCMetric	0.990078	0.0125796	21	0.145161	0.197225
1	50	5	1	scaling	uni	spearman	AUCMetric	0.988142	0.0177945	21	0.0903693	0.0725333
1	50	5	1	randomEffectMethod	uni	spearman	AUCMetric	0.960801	0.0479918	21	0.00108308	0.000420393
1	50	5	1	frEffectMethod	uni	spearman	AUCMetric	0.960689	0.0479835	21	0.00104934	6.04516e-07
1	50	5	1	fixedEffectMethod	uni	spearman	AUCMetric	0.958311	0.0519845	21	0.00118266	0.119199
1	50	5	1	fisherMethod	uni	spearman	AUCMetric	0.896948	0.0757184	21	1.84637e-06	6.94373e-07
1	50	5	1	rankProductMethod	uni	spearman	AUCMetric	0.892275	0.074371	21	7.40111e-07	0.00176858
1	50	5	1	stoufferMethod	uni	spearman	AUCMetric	0.859167	0.0856548	21	1.26155e-07	2.33437e-06
1	50	5	1	SVA	uni	spearman	AUCMetric	0.814785	0.140788	21	3.66473e-06	0.0703842
1	50	5	1	noCorrection	uni	spearman	AUCMetric	0.678769	0.118548	21	3.61339e-11	0.000636374
1	50	5	1	singleDataset	uni	spearman	AUCMetric	0.582473	0.029652	21	2.96244e-26	0.000114713
1	50	5	1	random	uni	spearman	AUCMetric	0.495366	0.0700098	21	3.84326e-19	7.33558e-06
1	50	5	1	RMA	uni	spearman	AUPRMetric	0.642018	0.156084	21	1	1
1	50	5	1	RMACombat	uni	spearman	AUPRMetric	0.636261	0.155295	21	0.205431	0.205431
1	50	5	1	combat	uni	spearman	AUPRMetric	0.634567	0.157869	21	0.199269	0.361402
1	50	5	1	scaling	uni	spearman	AUPRMetric	0.613484	0.155264	21	0.0208984	0.0137355
1	50	5	1	fixedEffectMethod	uni	spearman	AUPRMetric	0.406257	0.15619	21	1.99028e-07	5.44234e-08
1	50	5	1	randomEffectMethod	uni	spearman	AUPRMetric	0.378301	0.14539	21	6.91212e-09	0.164604
1	50	5	1	frEffectMethod	uni	spearman	AUPRMetric	0.377115	0.144549	21	6.3902e-09	0.000395606
1	50	5	1	fisherMethod	uni	spearman	AUPRMetric	0.26912	0.173526	21	7.90858e-08	0.0157872
1	50	5	1	rankProductMethod	uni	spearman	AUPRMetric	0.255063	0.170929	21	4.98678e-08	0.00211871
1	50	5	1	noCorrection	uni	spearman	AUPRMetric	0.245358	0.122312	21	2.87954e-12	0.428245
1	50	5	1	SVA	uni	spearman	AUPRMetric	0.216483	0.240378	21	4.46968e-09	0.265075
1	50	5	1	stoufferMethod	uni	spearman	AUPRMetric	0.203245	0.15741	21	9.27922e-09	0.42556
1	50	5	1	singleDataset	uni	spearman	AUPRMetric	0.0128043	0.00532703	21	2.67556e-14	8.42788e-06
1	50	5	1	random	uni	spearman	AUPRMetric	0.00599688	0.00427462	21	1.96891e-14	3.73653e-08
1	50	5	1	RMA	uni	spearman	pAUCMetric	0.975486	0.0258462	21	1	1
1	50	5	1	RMACombat	uni	spearman	pAUCMetric	0.974434	0.0290674	21	0.216407	0.216407
1	50	5	1	combat	uni	spearman	pAUCMetric	0.974139	0.0287373	21	0.138889	0.157085
1	50	5	1	scaling	uni	spearman	pAUCMetric	0.97044	0.0358468	21	0.059695	0.0380692
1	50	5	1	randomEffectMethod	uni	spearman	pAUCMetric	0.926411	0.058994	21	5.15421e-06	5.7614e-07
1	50	5	1	frEffectMethod	uni	spearman	pAUCMetric	0.926187	0.0588791	21	4.72811e-06	0.000322717
1	50	5	1	fixedEffectMethod	uni	spearman	pAUCMetric	0.914499	0.0720074	21	1.02364e-05	0.0179774
1	50	5	1	fisherMethod	uni	spearman	pAUCMetric	0.823647	0.0962979	21	1.39145e-08	1.35953e-08
1	50	5	1	rankProductMethod	uni	spearman	pAUCMetric	0.815529	0.0933905	21	3.57717e-09	0.000894625
1	50	5	1	stoufferMethod	uni	spearman	pAUCMetric	0.784172	0.103987	21	1.69398e-09	3.15158e-05
1	50	5	1	SVA	uni	spearman	pAUCMetric	0.748135	0.149	21	1.09622e-07	0.148106
1	50	5	1	noCorrection	uni	spearman	pAUCMetric	0.739027	0.0495079	21	4.43887e-16	0.375932
1	50	5	1	singleDataset	uni	spearman	pAUCMetric	0.537473	0.014915	21	2.48477e-28	4.5927e-15
1	50	5	1	random	uni	spearman	pAUCMetric	0.498573	0.0227558	21	6.47654e-25	5.62284e-07
1	50	5	1	RMA	uni	spearman	AFDRMetric	0.762454	0.132545	21	1	1
1	50	5	1	RMACombat	uni	spearman	AFDRMetric	0.755958	0.137669	21	0.116544	0.116544
1	50	5	1	combat	uni	spearman	AFDRMetric	0.754228	0.139354	21	0.117993	0.333448
1	50	5	1	scaling	uni	spearman	AFDRMetric	0.738275	0.144937	21	0.00991653	0.0177358
1	50	5	1	fixedEffectMethod	uni	spearman	AFDRMetric	0.577596	0.153011	21	1.3151e-07	9.83431e-08
1	50	5	1	randomEffectMethod	uni	spearman	AFDRMetric	0.542839	0.166903	21	1.3432e-08	0.126938
1	50	5	1	frEffectMethod	uni	spearman	AFDRMetric	0.542016	0.166072	21	1.28979e-08	0.0435036
1	50	5	1	noCorrection	uni	spearman	AFDRMetric	0.465411	0.13913	21	4.94409e-10	0.0147853
1	50	5	1	fisherMethod	uni	spearman	AFDRMetric	0.43926	0.184471	21	8.0408e-08	0.321865
1	50	5	1	rankProductMethod	uni	spearman	AFDRMetric	0.422761	0.185778	21	3.49593e-08	0.00105037
1	50	5	1	stoufferMethod	uni	spearman	AFDRMetric	0.370242	0.176147	21	7.8578e-09	0.00140941
1	50	5	1	SVA	uni	spearman	AFDRMetric	0.346616	0.264473	21	1.49988e-08	0.376583
1	50	5	1	singleDataset	uni	spearman	AFDRMetric	0.0356102	0.0115898	21	9.19785e-17	2.04664e-05
1	50	5	1	random	uni	spearman	AFDRMetric	0.0172309	0.0195311	21	3.79127e-17	0.000139996
1	50	5	1	fisherMethod	uni	spearman	numberOfTargets	40.0476	21.5441	21	1	1
1	50	5	1	stoufferMethod	uni	spearman	numberOfTargets	40.0476	21.5441	21	NaN	NaN
1	50	5	1	fixedEffectMethod	uni	spearman	numberOfTargets	40.0476	21.5441	21	NaN	NaN
1	50	5	1	randomEffectMethod	uni	spearman	numberOfTargets	40.0476	21.5441	21	NaN	NaN
1	50	5	1	frEffectMethod	uni	spearman	numberOfTargets	40.0476	21.5441	21	NaN	NaN
1	50	5	1	noCorrection	uni	spearman	numberOfTargets	40.0476	21.5441	21	NaN	NaN
1	50	5	1	RMA	uni	spearman	numberOfTargets	40.0476	21.5441	21	NaN	NaN
1	50	5	1	scaling	uni	spearman	numberOfTargets	40.0476	21.5441	21	NaN	NaN
1	50	5	1	combat	uni	spearman	numberOfTargets	40.0476	21.5441	21	NaN	NaN
1	50	5	1	RMACombat	uni	spearman	numberOfTargets	40.0476	21.5441	21	NaN	NaN
1	50	5	1	random	uni	spearman	numberOfTargets	40.0476	21.5441	21	NaN	NaN
1	50	5	1	singleDataset	uni	spearman	numberOfTargets	40.0476	21.5441	21	NaN	NaN
1	50	5	1	SVA	uni	spearman	numberOfTargets	40.0476	21.5441	21	NaN	NaN
1	50	5	1	rankProductMethod	uni	spearman	numberOfTargets	40.0476	21.5441	21	NaN	NaN
1	10	50	0.1	fixedEffectMethod	uni	pearson	AUCMetric	0.99898	0.00098181	21	1	1
1	10	50	0.1	rankProductMethod	uni	pearson	AUCMetric	0.998969	0.000967471	21	0.146019	0.146019
1	10	50	0.1	frEffectMethod	uni	pearson	AUCMetric	0.998505	0.00147361	21	0.00177381	0.00218962
1	10	50	0.1	randomEffectMethod	uni	pearson	AUCMetric	0.998279	0.00154188	21	9.79125e-05	0.00685793
1	10	50	0.1	singleDataset	uni	pearson	AUCMetric	0.994869	0.00443365	21	1.67249e-05	3.84875e-05
1	10	50	0.1	RMACombat	uni	pearson	AUCMetric	0.976791	0.0167748	21	1.78156e-06	4.72208e-06
1	10	50	0.1	RMA	uni	pearson	AUCMetric	0.976754	0.016751	21	1.70377e-06	0.321951
1	10	50	0.1	fisherMethod	uni	pearson	AUCMetric	0.976092	0.0180974	21	3.45507e-06	0.133859
1	10	50	0.1	stoufferMethod	uni	pearson	AUCMetric	0.973332	0.0199191	21	2.86207e-06	8.84801e-07
1	10	50	0.1	scaling	uni	pearson	AUCMetric	0.972606	0.0203976	21	2.71543e-06	0.0706535
1	10	50	0.1	combat	uni	pearson	AUCMetric	0.972292	0.0205821	21	2.61386e-06	0.00126478
1	10	50	0.1	noCorrection	uni	pearson	AUCMetric	0.971457	0.0210755	21	2.40475e-06	5.75514e-05
1	10	50	0.1	SVA	uni	pearson	AUCMetric	0.949959	0.043992	21	2.47002e-05	0.0125981
1	10	50	0.1	random	uni	pearson	AUCMetric	0.502729	0.0477391	21	2.20766e-22	1.95971e-19
1	10	50	0.1	fixedEffectMethod	uni	pearson	AUPRMetric	0.928489	0.0487571	21	1	1
1	10	50	0.1	rankProductMethod	uni	pearson	AUPRMetric	0.927933	0.0488562	21	0.237056	0.237056
1	10	50	0.1	frEffectMethod	uni	pearson	AUPRMetric	0.909285	0.0620052	21	0.000374639	0.000493845
1	10	50	0.1	randomEffectMethod	uni	pearson	AUPRMetric	0.897817	0.0623049	21	9.54779e-06	0.000795005
1	10	50	0.1	singleDataset	uni	pearson	AUPRMetric	0.78683	0.0776484	21	4.84229e-12	1.5526e-09
1	10	50	0.1	SVA	uni	pearson	AUPRMetric	0.716314	0.167859	21	4.85456e-06	0.0466325
1	10	50	0.1	fisherMethod	uni	pearson	AUPRMetric	0.255737	0.100936	21	1.85013e-18	3.25555e-10
1	10	50	0.1	stoufferMethod	uni	pearson	AUPRMetric	0.236639	0.0960657	21	5.55241e-19	6.69751e-05
1	10	50	0.1	RMA	uni	pearson	AUPRMetric	0.21754	0.0965607	21	3.16739e-20	0.0204453
1	10	50	0.1	RMACombat	uni	pearson	AUPRMetric	0.21681	0.0956605	21	2.40044e-20	0.242397
1	10	50	0.1	scaling	uni	pearson	AUPRMetric	0.197221	0.0989618	21	2.87972e-20	7.59303e-07
1	10	50	0.1	combat	uni	pearson	AUPRMetric	0.195378	0.0982339	21	2.33529e-20	0.00452794
1	10	50	0.1	noCorrection	uni	pearson	AUPRMetric	0.190967	0.0963466	21	1.42527e-20	0.00440727
1	10	50	0.1	random	uni	pearson	AUPRMetric	0.00535753	0.00279175	21	1.91006e-27	1.33652e-08
1	10	50	0.1	fixedEffectMethod	uni	pearson	pAUCMetric	0.997168	0.00272725	21	1	1
1	10	50	0.1	rankProductMethod	uni	pearson	pAUCMetric	0.997135	0.00268742	21	0.146019	0.146019
1	10	50	0.1	frEffectMethod	uni	pearson	pAUCMetric	0.995846	0.00409336	21	0.00177381	0.00218962
1	10	50	0.1	randomEffectMethod	uni	pearson	pAUCMetric	0.99522	0.00428301	21	9.79125e-05	0.00685793
1	10	50	0.1	singleDataset	uni	pearson	pAUCMetric	0.985941	0.0119497	21	1.28605e-05	2.93948e-05
1	10	50	0.1	RMACombat	uni	pearson	pAUCMetric	0.935531	0.0465967	21	1.78156e-06	4.44309e-06
1	10	50	0.1	RMA	uni	pearson	pAUCMetric	0.935426	0.0465306	21	1.70377e-06	0.321951
1	10	50	0.1	fisherMethod	uni	pearson	pAUCMetric	0.933588	0.0502706	21	3.45507e-06	0.133859
1	10	50	0.1	SVA	uni	pearson	pAUCMetric	0.932438	0.0558846	21	1.311e-05	0.458832
1	10	50	0.1	stoufferMethod	uni	pearson	pAUCMetric	0.925922	0.0553309	21	2.86207e-06	0.288151
1	10	50	0.1	scaling	uni	pearson	pAUCMetric	0.923904	0.05666	21	2.71543e-06	0.0706535
1	10	50	0.1	combat	uni	pearson	pAUCMetric	0.923034	0.0571726	21	2.61386e-06	0.00126478
1	10	50	0.1	noCorrection	uni	pearson	pAUCMetric	0.920713	0.058543	21	2.40475e-06	5.75514e-05
1	10	50	0.1	random	uni	pearson	pAUCMetric	0.499793	0.024691	21	6.64123e-28	1.01344e-18
1	10	50	0.1	fixedEffectMethod	uni	pearson	AFDRMetric	0.958096	0.0318902	21	1	1
1	10	50	0.1	rankProductMethod	uni	pearson	AFDRMetric	0.957862	0.0314741	21	0.312315	0.312315
1	10	50	0.1	frEffectMethod	uni	pearson	AFDRMetric	0.945957	0.0406657	21	0.000973234	0.00123641
1	10	50	0.1	randomEffectMethod	uni	pearson	AFDRMetric	0.938647	0.0412147	21	3.58182e-05	0.000446242
1	10	50	0.1	singleDataset	uni	pearson	AFDRMetric	0.868814	0.0576797	21	9.86983e-11	1.23452e-08
1	10	50	0.1	SVA	uni	pearson	AFDRMetric	0.827481	0.114036	21	1.82361e-05	0.0748825
1	10	50	0.1	fisherMethod	uni	pearson	AFDRMetric	0.386907	0.140382	21	9.65286e-15	5.03281e-11
1	10	50	0.1	stoufferMethod	uni	pearson	AFDRMetric	0.363469	0.132095	21	1.63628e-15	8.93923e-05
1	10	50	0.1	RMA	uni	pearson	AFDRMetric	0.294046	0.159376	21	3.56282e-15	7.34197e-05
1	10	50	0.1	RMACombat	uni	pearson	AFDRMetric	0.292769	0.15793	21	2.73629e-15	0.216437
1	10	50	0.1	scaling	uni	pearson	AFDRMetric	0.270399	0.157944	21	1.46756e-15	1.18449e-06
1	10	50	0.1	combat	uni	pearson	AFDRMetric	0.268097	0.157211	21	1.2508e-15	0.0130005
1	10	50	0.1	noCorrection	uni	pearson	AFDRMetric	0.263478	0.154949	21	8.25753e-16	0.0307264
1	10	50	0.1	random	uni	pearson	AFDRMetric	0.00437177	0.0102552	21	9.34335e-31	1.5194e-07
1	10	50	0.1	fisherMethod	uni	pearson	numberOfTargets	40.0476	21.5441	21	1	1
1	10	50	0.1	stoufferMethod	uni	pearson	numberOfTargets	40.0476	21.5441	21	NaN	NaN
1	10	50	0.1	fixedEffectMethod	uni	pearson	numberOfTargets	40.0476	21.5441	21	NaN	NaN
1	10	50	0.1	randomEffectMethod	uni	pearson	numberOfTargets	40.0476	21.5441	21	NaN	NaN
1	10	50	0.1	frEffectMethod	uni	pearson	numberOfTargets	40.0476	21.5441	21	NaN	NaN
1	10	50	0.1	noCorrection	uni	pearson	numberOfTargets	40.0476	21.5441	21	NaN	NaN
1	10	50	0.1	RMA	uni	pearson	numberOfTargets	40.0476	21.5441	21	NaN	NaN
1	10	50	0.1	scaling	uni	pearson	numberOfTargets	40.0476	21.5441	21	NaN	NaN
1	10	50	0.1	combat	uni	pearson	numberOfTargets	40.0476	21.5441	21	NaN	NaN
1	10	50	0.1	RMACombat	uni	pearson	numberOfTargets	40.0476	21.5441	21	NaN	NaN
1	10	50	0.1	random	uni	pearson	numberOfTargets	40.0476	21.5441	21	NaN	NaN
1	10	50	0.1	singleDataset	uni	pearson	numberOfTargets	40.0476	21.5441	21	NaN	NaN
1	10	50	0.1	SVA	uni	pearson	numberOfTargets	40.0476	21.5441	21	NaN	NaN
1	10	50	0.1	rankProductMethod	uni	pearson	numberOfTargets	40.0476	21.5441	21	NaN	NaN
1	10	50	0.1	fixedEffectMethod	uni	spearman	AUCMetric	0.998841	0.00112014	21	1	1
1	10	50	0.1	rankProductMethod	uni	spearman	AUCMetric	0.998828	0.00108835	21	0.228824	0.228824
1	10	50	0.1	frEffectMethod	uni	spearman	AUCMetric	0.997829	0.0015592	21	2.63695e-07	2.69099e-07
1	10	50	0.1	randomEffectMethod	uni	spearman	AUCMetric	0.997746	0.0017788	21	5.46935e-06	0.165265
1	10	50	0.1	singleDataset	uni	spearman	AUCMetric	0.993083	0.00518168	21	1.86486e-06	7.56137e-06
1	10	50	0.1	SVA	uni	spearman	AUCMetric	0.983512	0.0137963	21	2.05653e-05	0.00124757
1	10	50	0.1	fisherMethod	uni	spearman	AUCMetric	0.980104	0.0146672	21	2.48893e-06	0.185448
1	10	50	0.1	stoufferMethod	uni	spearman	AUCMetric	0.977462	0.0168736	21	3.07122e-06	2.27831e-05
1	10	50	0.1	RMA	uni	spearman	AUCMetric	0.974473	0.0177792	21	1.05683e-06	3.73867e-08
1	10	50	0.1	RMACombat	uni	spearman	AUCMetric	0.97396	0.018374	21	1.27672e-06	0.00524434
1	10	50	0.1	noCorrection	uni	spearman	AUCMetric	0.970845	0.0210736	21	1.80727e-06	4.64818e-05
1	10	50	0.1	scaling	uni	spearman	AUCMetric	0.970471	0.0213538	21	1.81401e-06	0.00237091
1	10	50	0.1	combat	uni	spearman	AUCMetric	0.970358	0.0211783	21	1.52668e-06	0.0673823
1	10	50	0.1	random	uni	spearman	AUCMetric	0.504736	0.0640172	21	8.01344e-20	4.36734e-19
1	10	50	0.1	fixedEffectMethod	uni	spearman	AUPRMetric	0.920612	0.0536987	21	1	1
1	10	50	0.1	rankProductMethod	uni	spearman	AUPRMetric	0.920102	0.051744	21	0.298872	0.298872
1	10	50	0.1	SVA	uni	spearman	AUPRMetric	0.879821	0.0561986	21	0.00175138	0.00161506
1	10	50	0.1	frEffectMethod	uni	spearman	AUPRMetric	0.877959	0.0655981	21	5.44969e-07	0.453253
1	10	50	0.1	randomEffectMethod	uni	spearman	AUPRMetric	0.869618	0.06705	21	1.38005e-06	0.0332895
1	10	50	0.1	singleDataset	uni	spearman	AUPRMetric	0.724083	0.083022	21	7.34413e-13	5.20476e-10
1	10	50	0.1	fisherMethod	uni	spearman	AUPRMetric	0.289426	0.115435	21	6.48159e-17	1.9079e-14
1	10	50	0.1	stoufferMethod	uni	spearman	AUPRMetric	0.262734	0.107709	21	1.08871e-17	2.05351e-07
1	10	50	0.1	RMACombat	uni	spearman	AUPRMetric	0.230757	0.0885688	21	1.62497e-19	3.14105e-05
1	10	50	0.1	RMA	uni	spearman	AUPRMetric	0.230665	0.0847931	21	1.0819e-19	0.481427
1	10	50	0.1	scaling	uni	spearman	AUPRMetric	0.217522	0.0900053	21	1.59896e-19	5.36493e-06
1	10	50	0.1	noCorrection	uni	spearman	AUPRMetric	0.21628	0.0855603	21	7.57621e-20	0.216822
1	10	50	0.1	combat	uni	spearman	AUPRMetric	0.213699	0.0837843	21	5.39247e-20	0.00784543
1	10	50	0.1	random	uni	spearman	AUPRMetric	0.00689828	0.00520992	21	3.04361e-26	1.76701e-10
1	10	50	0.1	fixedEffectMethod	uni	spearman	pAUCMetric	0.996781	0.00311151	21	1	1
1	10	50	0.1	rankProductMethod	uni	spearman	pAUCMetric	0.996743	0.0030232	21	0.228824	0.228824
1	10	50	0.1	frEffectMethod	uni	spearman	pAUCMetric	0.993969	0.0043311	21	2.63695e-07	2.69099e-07
1	10	50	0.1	randomEffectMethod	uni	spearman	pAUCMetric	0.99374	0.00494112	21	5.46935e-06	0.165265
1	10	50	0.1	singleDataset	uni	spearman	pAUCMetric	0.981311	0.0140134	21	1.79347e-06	7.49199e-06
1	10	50	0.1	SVA	uni	spearman	pAUCMetric	0.975667	0.017599	21	4.67917e-06	0.0621936
1	10	50	0.1	fisherMethod	uni	spearman	pAUCMetric	0.944733	0.0407422	21	2.48893e-06	0.000606813
1	10	50	0.1	stoufferMethod	uni	spearman	pAUCMetric	0.937393	0.0468712	21	3.07122e-06	2.27831e-05
1	10	50	0.1	RMA	uni	spearman	pAUCMetric	0.929092	0.0493867	21	1.05683e-06	3.73867e-08
1	10	50	0.1	RMACombat	uni	spearman	pAUCMetric	0.927668	0.051039	21	1.27672e-06	0.00524434
1	10	50	0.1	noCorrection	uni	spearman	pAUCMetric	0.919014	0.0585377	21	1.80727e-06	4.64818e-05
1	10	50	0.1	scaling	uni	spearman	pAUCMetric	0.917976	0.0593162	21	1.81401e-06	0.00237091
1	10	50	0.1	combat	uni	spearman	pAUCMetric	0.91766	0.0588287	21	1.52668e-06	0.0673823
1	10	50	0.1	random	uni	spearman	pAUCMetric	0.510412	0.0287553	21	1.63894e-26	1.13875e-18
1	10	50	0.1	fixedEffectMethod	uni	spearman	AFDRMetric	0.953707	0.0341162	21	1	1
1	10	50	0.1	rankProductMethod	uni	spearman	AFDRMetric	0.953478	0.0326505	21	0.364146	0.364146
1	10	50	0.1	SVA	uni	spearman	AFDRMetric	0.933422	0.0303167	21	0.00418039	0.00364806
1	10	50	0.1	frEffectMethod	uni	spearman	AFDRMetric	0.926192	0.0430028	21	1.31456e-06	0.229213
1	10	50	0.1	randomEffectMethod	uni	spearman	AFDRMetric	0.921017	0.0454699	21	1.93092e-06	0.0380451
1	10	50	0.1	singleDataset	uni	spearman	AFDRMetric	0.827459	0.0643732	21	1.61014e-11	5.32057e-09
1	10	50	0.1	fisherMethod	uni	spearman	AFDRMetric	0.422999	0.151392	21	1.58074e-13	4.42238e-12
1	10	50	0.1	stoufferMethod	uni	spearman	AFDRMetric	0.39314	0.145433	21	2.73213e-14	5.58847e-07
1	10	50	0.1	RMA	uni	spearman	AFDRMetric	0.354373	0.118183	21	1.59296e-16	5.24727e-05
1	10	50	0.1	RMACombat	uni	spearman	AFDRMetric	0.354215	0.121023	21	2.26687e-16	0.475053
1	10	50	0.1	scaling	uni	spearman	AFDRMetric	0.338775	0.123552	21	2.25665e-16	2.04195e-05
1	10	50	0.1	noCorrection	uni	spearman	AFDRMetric	0.337178	0.119334	21	1.11024e-16	0.216678
1	10	50	0.1	combat	uni	spearman	AFDRMetric	0.334207	0.117121	21	7.38825e-17	0.0246418
1	10	50	0.1	random	uni	spearman	AFDRMetric	0.0190864	0.0293708	21	4.50199e-27	3.85893e-11
1	10	50	0.1	fisherMethod	uni	spearman	numberOfTargets	40.0476	21.5441	21	1	1
1	10	50	0.1	stoufferMethod	uni	spearman	numberOfTargets	40.0476	21.5441	21	NaN	NaN
1	10	50	0.1	fixedEffectMethod	uni	spearman	numberOfTargets	40.0476	21.5441	21	NaN	NaN
1	10	50	0.1	randomEffectMethod	uni	spearman	numberOfTargets	40.0476	21.5441	21	NaN	NaN
1	10	50	0.1	frEffectMethod	uni	spearman	numberOfTargets	40.0476	21.5441	21	NaN	NaN
1	10	50	0.1	noCorrection	uni	spearman	numberOfTargets	40.0476	21.5441	21	NaN	NaN
1	10	50	0.1	RMA	uni	spearman	numberOfTargets	40.0476	21.5441	21	NaN	NaN
1	10	50	0.1	scaling	uni	spearman	numberOfTargets	40.0476	21.5441	21	NaN	NaN
1	10	50	0.1	combat	uni	spearman	numberOfTargets	40.0476	21.5441	21	NaN	NaN
1	10	50	0.1	RMACombat	uni	spearman	numberOfTargets	40.0476	21.5441	21	NaN	NaN
1	10	50	0.1	random	uni	spearman	numberOfTargets	40.0476	21.5441	21	NaN	NaN
1	10	50	0.1	singleDataset	uni	spearman	numberOfTargets	40.0476	21.5441	21	NaN	NaN
1	10	50	0.1	SVA	uni	spearman	numberOfTargets	40.0476	21.5441	21	NaN	NaN
1	10	50	0.1	rankProductMethod	uni	spearman	numberOfTargets	40.0476	21.5441	21	NaN	NaN
1	10	50	0.5	fixedEffectMethod	uni	pearson	AUCMetric	0.99784	0.00227071	21	1	1
1	10	50	0.5	rankProductMethod	uni	pearson	AUCMetric	0.997805	0.00225042	21	0.115006	0.115006
1	10	50	0.5	randomEffectMethod	uni	pearson	AUCMetric	0.99202	0.00662019	21	1.46198e-05	1.33294e-05
1	10	50	0.5	frEffectMethod	uni	pearson	AUCMetric	0.991038	0.00721393	21	1.14355e-05	0.00037105
1	10	50	0.5	fisherMethod	uni	pearson	AUCMetric	0.98881	0.00880278	21	1.74133e-05	0.0295175
1	10	50	0.5	RMA	uni	pearson	AUCMetric	0.988322	0.00898282	21	9.65767e-06	0.0716114
1	10	50	0.5	RMACombat	uni	pearson	AUCMetric	0.987956	0.00910815	21	7.37829e-06	0.0083528
1	10	50	0.5	stoufferMethod	uni	pearson	AUCMetric	0.987621	0.00967006	21	1.31777e-05	0.157326
1	10	50	0.5	combat	uni	pearson	AUCMetric	0.985858	0.0109857	21	9.52843e-06	0.000126287
1	10	50	0.5	scaling	uni	pearson	AUCMetric	0.985688	0.0111876	21	9.95263e-06	0.0222763
1	10	50	0.5	singleDataset	uni	pearson	AUCMetric	0.978227	0.0173582	21	6.05712e-06	0.0383819
1	10	50	0.5	SVA	uni	pearson	AUCMetric	0.873262	0.113387	21	2.78944e-05	0.0001067
1	10	50	0.5	noCorrection	uni	pearson	AUCMetric	0.685898	0.12553	21	1.49071e-10	1.35569e-05
1	10	50	0.5	random	uni	pearson	AUCMetric	0.489167	0.0626056	21	3.46057e-20	8.86076e-07
1	10	50	0.5	fixedEffectMethod	uni	pearson	AUPRMetric	0.872299	0.0825066	21	1	1
1	10	50	0.5	rankProductMethod	uni	pearson	AUPRMetric	0.869961	0.0810391	21	0.080618	0.080618
1	10	50	0.5	randomEffectMethod	uni	pearson	AUPRMetric	0.629101	0.1495	21	3.98138e-09	2.33709e-09
1	10	50	0.5	frEffectMethod	uni	pearson	AUPRMetric	0.628172	0.145992	21	1.70506e-08	0.464014
1	10	50	0.5	singleDataset	uni	pearson	AUPRMetric	0.595663	0.116435	21	1.03886e-13	0.169555
1	10	50	0.5	SVA	uni	pearson	AUPRMetric	0.445054	0.306823	21	5.30462e-07	0.0112457
1	10	50	0.5	fisherMethod	uni	pearson	AUPRMetric	0.431323	0.180895	21	9.18542e-10	0.435144
1	10	50	0.5	stoufferMethod	uni	pearson	AUPRMetric	0.407668	0.17833	21	2.06619e-10	3.54705e-05
1	10	50	0.5	RMA	uni	pearson	AUPRMetric	0.37629	0.174837	21	1.47974e-11	0.00877023
1	10	50	0.5	RMACombat	uni	pearson	AUPRMetric	0.365014	0.167384	21	5.13388e-12	0.00173735
1	10	50	0.5	combat	uni	pearson	AUPRMetric	0.330409	0.160946	21	6.25903e-13	1.92138e-05
1	10	50	0.5	scaling	uni	pearson	AUPRMetric	0.328071	0.158492	21	3.94369e-13	0.103659
1	10	50	0.5	noCorrection	uni	pearson	AUPRMetric	0.0414471	0.0305611	21	9.34851e-23	7.09704e-09
1	10	50	0.5	random	uni	pearson	AUPRMetric	0.0061073	0.00450997	21	1.93362e-22	1.52907e-05
1	10	50	0.5	fixedEffectMethod	uni	pearson	pAUCMetric	0.993999	0.00630753	21	1	1
1	10	50	0.5	rankProductMethod	uni	pearson	pAUCMetric	0.993904	0.00625116	21	0.115006	0.115006
1	10	50	0.5	randomEffectMethod	uni	pearson	pAUCMetric	0.977888	0.0182879	21	1.42162e-05	1.29396e-05
1	10	50	0.5	frEffectMethod	uni	pearson	pAUCMetric	0.975197	0.0198723	21	1.10223e-05	0.000403828
1	10	50	0.5	fisherMethod	uni	pearson	pAUCMetric	0.968916	0.0244522	21	1.74133e-05	0.0288345
1	10	50	0.5	RMA	uni	pearson	pAUCMetric	0.967561	0.0249523	21	9.65767e-06	0.0716114
1	10	50	0.5	RMACombat	uni	pearson	pAUCMetric	0.966544	0.0253004	21	7.37829e-06	0.0083528
1	10	50	0.5	stoufferMethod	uni	pearson	pAUCMetric	0.965615	0.0268613	21	1.31777e-05	0.157326
1	10	50	0.5	combat	uni	pearson	pAUCMetric	0.960717	0.0305159	21	9.52843e-06	0.000126287
1	10	50	0.5	scaling	uni	pearson	pAUCMetric	0.960245	0.0310766	21	9.95263e-06	0.0222763
1	10	50	0.5	singleDataset	uni	pearson	pAUCMetric	0.950885	0.0342361	21	7.06698e-07	0.141221
1	10	50	0.5	SVA	uni	pearson	pAUCMetric	0.832844	0.128088	21	4.21262e-06	6.72711e-05
1	10	50	0.5	noCorrection	uni	pearson	pAUCMetric	0.661053	0.0798926	21	5.08602e-15	2.24709e-06
1	10	50	0.5	random	uni	pearson	pAUCMetric	0.500897	0.0186953	21	1.05209e-29	1.73699e-08
1	10	50	0.5	fixedEffectMethod	uni	pearson	AFDRMetric	0.922881	0.0591156	21	1	1
1	10	50	0.5	rankProductMethod	uni	pearson	AFDRMetric	0.921722	0.0574106	21	0.169805	0.169805
1	10	50	0.5	randomEffectMethod	uni	pearson	AFDRMetric	0.7526	0.119409	21	3.08036e-08	2.14883e-08
1	10	50	0.5	frEffectMethod	uni	pearson	AFDRMetric	0.747664	0.118955	21	8.43389e-08	0.251289
1	10	50	0.5	singleDataset	uni	pearson	AFDRMetric	0.72939	0.102538	21	8.45224e-12	0.247533
1	10	50	0.5	SVA	uni	pearson	AFDRMetric	0.583429	0.276229	21	3.07047e-06	0.00806105
1	10	50	0.5	fisherMethod	uni	pearson	AFDRMetric	0.569926	0.188717	21	2.85084e-08	0.426762
1	10	50	0.5	stoufferMethod	uni	pearson	AFDRMetric	0.546945	0.187827	21	8.04334e-09	3.19074e-05
1	10	50	0.5	RMA	uni	pearson	AFDRMetric	0.480278	0.228286	21	6.36829e-09	0.000647774
1	10	50	0.5	RMACombat	uni	pearson	AFDRMetric	0.466801	0.223958	21	2.80381e-09	0.00168068
1	10	50	0.5	combat	uni	pearson	AFDRMetric	0.427945	0.222076	21	5.6469e-10	1.95265e-05
1	10	50	0.5	scaling	uni	pearson	AFDRMetric	0.425417	0.220631	21	4.2843e-10	0.12068
1	10	50	0.5	noCorrection	uni	pearson	AFDRMetric	0.109666	0.0667328	21	2.68448e-22	5.54363e-08
1	10	50	0.5	random	uni	pearson	AFDRMetric	0.013776	0.0179382	21	4.9643e-26	2.98331e-06
1	10	50	0.5	fisherMethod	uni	pearson	numberOfTargets	40.0476	21.5441	21	1	1
1	10	50	0.5	stoufferMethod	uni	pearson	numberOfTargets	40.0476	21.5441	21	NaN	NaN
1	10	50	0.5	fixedEffectMethod	uni	pearson	numberOfTargets	40.0476	21.5441	21	NaN	NaN
1	10	50	0.5	randomEffectMethod	uni	pearson	numberOfTargets	40.0476	21.5441	21	NaN	NaN
1	10	50	0.5	frEffectMethod	uni	pearson	numberOfTargets	40.0476	21.5441	21	NaN	NaN
1	10	50	0.5	noCorrection	uni	pearson	numberOfTargets	40.0476	21.5441	21	NaN	NaN
1	10	50	0.5	RMA	uni	pearson	numberOfTargets	40.0476	21.5441	21	NaN	NaN
1	10	50	0.5	scaling	uni	pearson	numberOfTargets	40.0476	21.5441	21	NaN	NaN
1	10	50	0.5	combat	uni	pearson	numberOfTargets	40.0476	21.5441	21	NaN	NaN
1	10	50	0.5	RMACombat	uni	pearson	numberOfTargets	40.0476	21.5441	21	NaN	NaN
1	10	50	0.5	random	uni	pearson	numberOfTargets	40.0476	21.5441	21	NaN	NaN
1	10	50	0.5	singleDataset	uni	pearson	numberOfTargets	40.0476	21.5441	21	NaN	NaN
1	10	50	0.5	SVA	uni	pearson	numberOfTargets	40.0476	21.5441	21	NaN	NaN
1	10	50	0.5	rankProductMethod	uni	pearson	numberOfTargets	40.0476	21.5441	21	NaN	NaN
1	10	50	0.5	fixedEffectMethod	uni	spearman	AUCMetric	0.997657	0.00236181	21	1	1
1	10	50	0.5	rankProductMethod	uni	spearman	AUCMetric	0.997619	0.00232712	21	0.0810163	0.0810163
1	10	50	0.5	fisherMethod	uni	spearman	AUCMetric	0.99098	0.00734885	21	4.41724e-05	4.47827e-05
1	10	50	0.5	randomEffectMethod	uni	spearman	AUCMetric	0.9906	0.00745094	21	5.00421e-06	0.36065
1	10	50	0.5	stoufferMethod	uni	spearman	AUCMetric	0.990026	0.00809326	21	2.95053e-05	0.295764
1	10	50	0.5	frEffectMethod	uni	spearman	AUCMetric	0.989359	0.00817028	21	4.11829e-06	0.252552
1	10	50	0.5	RMA	uni	spearman	AUCMetric	0.987459	0.0100458	21	1.83394e-05	0.0647961
1	10	50	0.5	RMACombat	uni	spearman	AUCMetric	0.98711	0.0101922	21	1.50778e-05	0.000244214
1	10	50	0.5	combat	uni	spearman	AUCMetric	0.985571	0.0116731	21	1.74894e-05	0.000130198
1	10	50	0.5	scaling	uni	spearman	AUCMetric	0.985535	0.0117431	21	1.84909e-05	0.201943
1	10	50	0.5	singleDataset	uni	spearman	AUCMetric	0.97217	0.0205068	21	2.19647e-06	0.00583058
1	10	50	0.5	SVA	uni	spearman	AUCMetric	0.9239	0.0783386	21	0.000141779	0.0026775
1	10	50	0.5	noCorrection	uni	spearman	AUCMetric	0.669768	0.133931	21	1.97445e-10	8.26103e-08
1	10	50	0.5	random	uni	spearman	AUCMetric	0.490787	0.0405147	21	5.775e-24	3.88171e-06
1	10	50	0.5	fixedEffectMethod	uni	spearman	AUPRMetric	0.864168	0.0872839	21	1	1
1	10	50	0.5	rankProductMethod	uni	spearman	AUPRMetric	0.861847	0.0845574	21	0.104814	0.104814
1	10	50	0.5	randomEffectMethod	uni	spearman	AUPRMetric	0.588727	0.167442	21	3.23695e-09	1.97786e-09
1	10	50	0.5	frEffectMethod	uni	spearman	AUPRMetric	0.588485	0.160442	21	6.49923e-09	0.489613
1	10	50	0.5	SVA	uni	spearman	AUPRMetric	0.586202	0.248231	21	3.66563e-06	0.482636
1	10	50	0.5	singleDataset	uni	spearman	AUPRMetric	0.541381	0.110046	21	3.27581e-15	0.158667
1	10	50	0.5	fisherMethod	uni	spearman	AUPRMetric	0.492896	0.189111	21	1.79958e-08	0.176274
1	10	50	0.5	stoufferMethod	uni	spearman	AUPRMetric	0.469415	0.186063	21	4.72322e-09	0.00013683
1	10	50	0.5	RMA	uni	spearman	AUPRMetric	0.404705	0.180061	21	4.10465e-10	2.33937e-07
1	10	50	0.5	RMACombat	uni	spearman	AUPRMetric	0.394064	0.17117	21	1.28401e-10	0.000407896
1	10	50	0.5	scaling	uni	spearman	AUPRMetric	0.378979	0.176128	21	7.82393e-11	0.00128097
1	10	50	0.5	combat	uni	spearman	AUPRMetric	0.377298	0.174454	21	7.74763e-11	0.250794
1	10	50	0.5	noCorrection	uni	spearman	AUPRMetric	0.0517534	0.0371635	21	4.41319e-22	8.75094e-09
1	10	50	0.5	random	uni	spearman	AUPRMetric	0.00544079	0.00295583	21	6.44269e-22	6.21764e-06
1	10	50	0.5	fixedEffectMethod	uni	spearman	pAUCMetric	0.993492	0.00656058	21	1	1
1	10	50	0.5	rankProductMethod	uni	spearman	pAUCMetric	0.993387	0.00646423	21	0.0810163	0.0810163
1	10	50	0.5	fisherMethod	uni	spearman	pAUCMetric	0.974946	0.0204135	21	4.41724e-05	4.47827e-05
1	10	50	0.5	randomEffectMethod	uni	spearman	pAUCMetric	0.973966	0.0205444	21	4.69605e-06	0.370544
1	10	50	0.5	stoufferMethod	uni	spearman	pAUCMetric	0.972294	0.0224813	21	2.95053e-05	0.287805
1	10	50	0.5	frEffectMethod	uni	spearman	pAUCMetric	0.970556	0.0224802	21	3.83126e-06	0.266812
1	10	50	0.5	RMA	uni	spearman	pAUCMetric	0.965164	0.0279049	21	1.83394e-05	0.0628816
1	10	50	0.5	RMACombat	uni	spearman	pAUCMetric	0.964195	0.0283116	21	1.50778e-05	0.000244214
1	10	50	0.5	combat	uni	spearman	pAUCMetric	0.959919	0.0324254	21	1.74894e-05	0.000130198
1	10	50	0.5	scaling	uni	spearman	pAUCMetric	0.959818	0.0326196	21	1.84909e-05	0.201943
1	10	50	0.5	singleDataset	uni	spearman	pAUCMetric	0.939535	0.0377114	21	1.34623e-07	0.023176
1	10	50	0.5	SVA	uni	spearman	pAUCMetric	0.894199	0.0934558	21	2.83557e-05	0.00686282
1	10	50	0.5	noCorrection	uni	spearman	pAUCMetric	0.683048	0.0793866	21	1.61948e-14	2.83453e-09
1	10	50	0.5	random	uni	spearman	pAUCMetric	0.495611	0.0215029	21	4.91712e-30	2.98936e-10
1	10	50	0.5	fixedEffectMethod	uni	spearman	AFDRMetric	0.91793	0.0609117	21	1	1
1	10	50	0.5	rankProductMethod	uni	spearman	AFDRMetric	0.916599	0.0588155	21	0.146747	0.146747
1	10	50	0.5	SVA	uni	spearman	AFDRMetric	0.727677	0.181775	21	4.91054e-06	5.62234e-06
1	10	50	0.5	randomEffectMethod	uni	spearman	AFDRMetric	0.718039	0.142306	21	5.8522e-08	0.395763
1	10	50	0.5	frEffectMethod	uni	spearman	AFDRMetric	0.715343	0.138792	21	8.79647e-08	0.35382
1	10	50	0.5	singleDataset	uni	spearman	AFDRMetric	0.686661	0.101942	21	6.77066e-13	0.157548
1	10	50	0.5	fisherMethod	uni	spearman	AFDRMetric	0.627128	0.19173	21	4.24676e-07	0.114894
1	10	50	0.5	stoufferMethod	uni	spearman	AFDRMetric	0.604994	0.194419	21	1.7426e-07	0.000162897
1	10	50	0.5	RMA	uni	spearman	AFDRMetric	0.544709	0.190372	21	1.05257e-08	3.3533e-08
1	10	50	0.5	RMACombat	uni	spearman	AFDRMetric	0.535067	0.185418	21	4.57785e-09	0.000113118
1	10	50	0.5	scaling	uni	spearman	AFDRMetric	0.516247	0.194155	21	3.69248e-09	0.000296815
1	10	50	0.5	combat	uni	spearman	AFDRMetric	0.515525	0.192626	21	3.44596e-09	0.335646
1	10	50	0.5	noCorrection	uni	spearman	AFDRMetric	0.137476	0.077683	21	1.40651e-21	9.00761e-10
1	10	50	0.5	random	uni	spearman	AFDRMetric	0.0116084	0.0176034	21	4.38891e-26	4.57779e-07
1	10	50	0.5	fisherMethod	uni	spearman	numberOfTargets	40.0476	21.5441	21	1	1
1	10	50	0.5	stoufferMethod	uni	spearman	numberOfTargets	40.0476	21.5441	21	NaN	NaN
1	10	50	0.5	fixedEffectMethod	uni	spearman	numberOfTargets	40.0476	21.5441	21	NaN	NaN
1	10	50	0.5	randomEffectMethod	uni	spearman	numberOfTargets	40.0476	21.5441	21	NaN	NaN
1	10	50	0.5	frEffectMethod	uni	spearman	numberOfTargets	40.0476	21.5441	21	NaN	NaN
1	10	50	0.5	noCorrection	uni	spearman	numberOfTargets	40.0476	21.5441	21	NaN	NaN
1	10	50	0.5	RMA	uni	spearman	numberOfTargets	40.0476	21.5441	21	NaN	NaN
1	10	50	0.5	scaling	uni	spearman	numberOfTargets	40.0476	21.5441	21	NaN	NaN
1	10	50	0.5	combat	uni	spearman	numberOfTargets	40.0476	21.5441	21	NaN	NaN
1	10	50	0.5	RMACombat	uni	spearman	numberOfTargets	40.0476	21.5441	21	NaN	NaN
1	10	50	0.5	random	uni	spearman	numberOfTargets	40.0476	21.5441	21	NaN	NaN
1	10	50	0.5	singleDataset	uni	spearman	numberOfTargets	40.0476	21.5441	21	NaN	NaN
1	10	50	0.5	SVA	uni	spearman	numberOfTargets	40.0476	21.5441	21	NaN	NaN
1	10	50	0.5	rankProductMethod	uni	spearman	numberOfTargets	40.0476	21.5441	21	NaN	NaN
1	10	50	1	rankProductMethod	uni	pearson	AUCMetric	0.995934	0.00339744	21	1	1
1	10	50	1	fixedEffectMethod	uni	pearson	AUCMetric	0.995757	0.00367428	21	0.0457737	0.0457737
1	10	50	1	fisherMethod	uni	pearson	AUCMetric	0.994021	0.00453184	21	0.00166761	0.00401636
1	10	50	1	stoufferMethod	uni	pearson	AUCMetric	0.993701	0.00480071	21	0.000215067	0.0403928
1	10	50	1	combat	uni	pearson	AUCMetric	0.992635	0.00569846	21	0.000145833	0.000402598
1	10	50	1	scaling	uni	pearson	AUCMetric	0.992612	0.00569674	21	0.0002064	0.371969
1	10	50	1	RMACombat	uni	pearson	AUCMetric	0.990724	0.00810313	21	0.00167357	0.118325
1	10	50	1	RMA	uni	pearson	AUCMetric	0.988116	0.0114796	21	0.000874855	0.0231565
1	10	50	1	randomEffectMethod	uni	pearson	AUCMetric	0.979501	0.0161453	21	7.4543e-06	0.00811391
1	10	50	1	frEffectMethod	uni	pearson	AUCMetric	0.975895	0.0186714	21	5.97944e-06	5.101e-06
1	10	50	1	singleDataset	uni	pearson	AUCMetric	0.920264	0.0303365	21	4.65722e-11	1.71787e-09
1	10	50	1	SVA	uni	pearson	AUCMetric	0.789229	0.158328	21	3.08362e-06	0.000256158
1	10	50	1	noCorrection	uni	pearson	AUCMetric	0.519539	0.0889086	21	6.95194e-17	1.83706e-08
1	10	50	1	random	uni	pearson	AUCMetric	0.514504	0.0572737	21	1.12906e-20	0.418848
1	10	50	1	fixedEffectMethod	uni	pearson	AUPRMetric	0.772089	0.116088	21	1	1
1	10	50	1	rankProductMethod	uni	pearson	AUPRMetric	0.768079	0.114203	21	0.200272	0.200272
1	10	50	1	fisherMethod	uni	pearson	AUPRMetric	0.632792	0.19629	21	0.000664121	0.000798875
1	10	50	1	stoufferMethod	uni	pearson	AUPRMetric	0.621398	0.194204	21	0.00023154	0.0479089
1	10	50	1	RMA	uni	pearson	AUPRMetric	0.608291	0.168342	21	1.48405e-06	0.243471
1	10	50	1	RMACombat	uni	pearson	AUPRMetric	0.57531	0.193852	21	1.22811e-05	0.0519603
1	10	50	1	combat	uni	pearson	AUPRMetric	0.537819	0.195261	21	1.29667e-06	0.000596486
1	10	50	1	scaling	uni	pearson	AUPRMetric	0.530614	0.195907	21	7.92614e-07	0.0219666
1	10	50	1	randomEffectMethod	uni	pearson	AUPRMetric	0.374447	0.176764	21	1.8679e-12	1.26327e-05
1	10	50	1	singleDataset	uni	pearson	AUPRMetric	0.353171	0.0849531	21	6.09457e-16	0.275999
1	10	50	1	frEffectMethod	uni	pearson	AUPRMetric	0.340464	0.173135	21	6.20698e-13	0.36393
1	10	50	1	SVA	uni	pearson	AUPRMetric	0.256377	0.291391	21	8.81805e-10	0.075814
1	10	50	1	noCorrection	uni	pearson	AUPRMetric	0.0504474	0.0504409	21	1.05249e-17	0.00176927
1	10	50	1	random	uni	pearson	AUPRMetric	0.0056802	0.00264108	21	1.62545e-18	0.000335621
1	10	50	1	rankProductMethod	uni	pearson	pAUCMetric	0.988705	0.00943733	21	1	1
1	10	50	1	fixedEffectMethod	uni	pearson	pAUCMetric	0.988215	0.0102063	21	0.0457737	0.0457737
1	10	50	1	fisherMethod	uni	pearson	pAUCMetric	0.983391	0.0125884	21	0.00166761	0.00401636
1	10	50	1	stoufferMethod	uni	pearson	pAUCMetric	0.982502	0.0133353	21	0.000215067	0.0403928
1	10	50	1	combat	uni	pearson	pAUCMetric	0.979542	0.015829	21	0.000145833	0.000402598
1	10	50	1	scaling	uni	pearson	pAUCMetric	0.979477	0.0158243	21	0.0002064	0.371969
1	10	50	1	RMACombat	uni	pearson	pAUCMetric	0.977834	0.0164628	21	0.000178376	0.22198
1	10	50	1	RMA	uni	pearson	pAUCMetric	0.975694	0.0181526	21	5.35725e-05	0.0564694
1	10	50	1	randomEffectMethod	uni	pearson	pAUCMetric	0.943813	0.0431552	21	5.08819e-06	0.000107672
1	10	50	1	frEffectMethod	uni	pearson	pAUCMetric	0.934123	0.0494695	21	3.78196e-06	2.7571e-06
1	10	50	1	singleDataset	uni	pearson	pAUCMetric	0.863592	0.0428489	21	5.10184e-13	6.55065e-08
1	10	50	1	SVA	uni	pearson	pAUCMetric	0.745076	0.173712	21	8.57386e-07	0.00110008
1	10	50	1	noCorrection	uni	pearson	pAUCMetric	0.656953	0.0652697	21	5.02086e-17	0.0102196
1	10	50	1	random	uni	pearson	pAUCMetric	0.502149	0.0195865	21	2.73973e-31	1.3581e-10
1	10	50	1	fixedEffectMethod	uni	pearson	AFDRMetric	0.859508	0.0808716	21	1	1
1	10	50	1	rankProductMethod	uni	pearson	AFDRMetric	0.859169	0.077707	21	0.460057	0.460057
1	10	50	1	fisherMethod	uni	pearson	AFDRMetric	0.748875	0.168967	21	0.00132301	0.00130179
1	10	50	1	stoufferMethod	uni	pearson	AFDRMetric	0.742943	0.16317	21	0.000588469	0.0991186
1	10	50	1	RMA	uni	pearson	AFDRMetric	0.74258	0.13129	21	5.64174e-06	0.491585
1	10	50	1	RMACombat	uni	pearson	AFDRMetric	0.697035	0.176756	21	4.11665e-05	0.00937949
1	10	50	1	combat	uni	pearson	AFDRMetric	0.656161	0.196753	21	1.13975e-05	0.000219395
1	10	50	1	scaling	uni	pearson	AFDRMetric	0.648138	0.198927	21	8.22634e-06	0.00685994
1	10	50	1	randomEffectMethod	uni	pearson	AFDRMetric	0.528339	0.169769	21	3.38884e-11	0.000362071
1	10	50	1	singleDataset	uni	pearson	AFDRMetric	0.521706	0.0823435	21	3.89752e-16	0.423185
1	10	50	1	frEffectMethod	uni	pearson	AFDRMetric	0.49428	0.1731	21	2.83017e-11	0.232049
1	10	50	1	SVA	uni	pearson	AFDRMetric	0.365132	0.326016	21	4.08317e-08	0.0255945
1	10	50	1	noCorrection	uni	pearson	AFDRMetric	0.144957	0.10339	21	1.80924e-17	0.00227186
1	10	50	1	random	uni	pearson	AFDRMetric	0.0101802	0.0157305	21	5.02967e-23	5.26009e-06
1	10	50	1	fisherMethod	uni	pearson	numberOfTargets	40.0476	21.5441	21	1	1
1	10	50	1	stoufferMethod	uni	pearson	numberOfTargets	40.0476	21.5441	21	NaN	NaN
1	10	50	1	fixedEffectMethod	uni	pearson	numberOfTargets	40.0476	21.5441	21	NaN	NaN
1	10	50	1	randomEffectMethod	uni	pearson	numberOfTargets	40.0476	21.5441	21	NaN	NaN
1	10	50	1	frEffectMethod	uni	pearson	numberOfTargets	40.0476	21.5441	21	NaN	NaN
1	10	50	1	noCorrection	uni	pearson	numberOfTargets	40.0476	21.5441	21	NaN	NaN
1	10	50	1	RMA	uni	pearson	numberOfTargets	40.0476	21.5441	21	NaN	NaN
1	10	50	1	scaling	uni	pearson	numberOfTargets	40.0476	21.5441	21	NaN	NaN
1	10	50	1	combat	uni	pearson	numberOfTargets	40.0476	21.5441	21	NaN	NaN
1	10	50	1	RMACombat	uni	pearson	numberOfTargets	40.0476	21.5441	21	NaN	NaN
1	10	50	1	random	uni	pearson	numberOfTargets	40.0476	21.5441	21	NaN	NaN
1	10	50	1	singleDataset	uni	pearson	numberOfTargets	40.0476	21.5441	21	NaN	NaN
1	10	50	1	SVA	uni	pearson	numberOfTargets	40.0476	21.5441	21	NaN	NaN
1	10	50	1	rankProductMethod	uni	pearson	numberOfTargets	40.0476	21.5441	21	NaN	NaN
1	10	50	1	rankProductMethod	uni	spearman	AUCMetric	0.995762	0.00359529	21	1	1
1	10	50	1	fixedEffectMethod	uni	spearman	AUCMetric	0.995635	0.00388083	21	0.0726543	0.0726543
1	10	50	1	fisherMethod	uni	spearman	AUCMetric	0.994969	0.00378612	21	0.0113423	0.0344759
1	10	50	1	stoufferMethod	uni	spearman	AUCMetric	0.994466	0.00435777	21	0.000150024	0.00655133
1	10	50	1	RMA	uni	spearman	AUCMetric	0.993949	0.00462713	21	4.45694e-05	0.00425039
1	10	50	1	RMACombat	uni	spearman	AUCMetric	0.993821	0.00460097	21	0.000258207	0.297272
1	10	50	1	scaling	uni	spearman	AUCMetric	0.993534	0.00490964	21	0.000310193	0.00369889
1	10	50	1	combat	uni	spearman	AUCMetric	0.993483	0.0049791	21	0.000274357	0.0922764
1	10	50	1	randomEffectMethod	uni	spearman	AUCMetric	0.980725	0.0152957	21	8.27552e-06	1.41875e-05
1	10	50	1	frEffectMethod	uni	spearman	AUCMetric	0.9775	0.0172984	21	5.15763e-06	9.96559e-07
1	10	50	1	singleDataset	uni	spearman	AUCMetric	0.909229	0.0323129	21	1.34542e-11	2.12762e-10
1	10	50	1	SVA	uni	spearman	AUCMetric	0.826969	0.134956	21	4.96327e-06	0.00337273
1	10	50	1	noCorrection	uni	spearman	AUCMetric	0.518954	0.0830869	21	1.67578e-17	2.38044e-11
1	10	50	1	random	uni	spearman	AUCMetric	0.507647	0.0511333	21	1.27385e-21	0.31278
1	10	50	1	fixedEffectMethod	uni	spearman	AUPRMetric	0.768757	0.122257	21	1	1
1	10	50	1	rankProductMethod	uni	spearman	AUPRMetric	0.761606	0.121126	21	0.0680949	0.0680949
1	10	50	1	fisherMethod	uni	spearman	AUPRMetric	0.676145	0.165555	21	0.00543633	0.00730697
1	10	50	1	stoufferMethod	uni	spearman	AUPRMetric	0.669617	0.164469	21	0.00164739	0.203458
1	10	50	1	RMA	uni	spearman	AUPRMetric	0.646784	0.159944	21	0.00040762	0.00314771
1	10	50	1	RMACombat	uni	spearman	AUPRMetric	0.629437	0.18469	21	0.000620221	0.0949131
1	10	50	1	scaling	uni	spearman	AUPRMetric	0.620253	0.195341	21	0.000516984	0.0695497
1	10	50	1	combat	uni	spearman	AUPRMetric	0.617259	0.194679	21	0.00044427	0.182963
1	10	50	1	randomEffectMethod	uni	spearman	AUPRMetric	0.400002	0.179524	21	6.01496e-12	3.75801e-07
1	10	50	1	frEffectMethod	uni	spearman	AUPRMetric	0.366532	0.181203	21	2.85115e-12	1.75034e-05
1	10	50	1	singleDataset	uni	spearman	AUPRMetric	0.321787	0.0808641	21	1.45275e-16	0.114425
1	10	50	1	SVA	uni	spearman	AUPRMetric	0.311519	0.257973	21	3.73659e-10	0.420559
1	10	50	1	noCorrection	uni	spearman	AUPRMetric	0.0531774	0.0505778	21	4.29151e-17	7.00964e-05
1	10	50	1	random	uni	spearman	AUPRMetric	0.00630167	0.00449181	21	5.61184e-18	0.000230391
1	10	50	1	rankProductMethod	uni	spearman	pAUCMetric	0.988227	0.00998692	21	1	1
1	10	50	1	fixedEffectMethod	uni	spearman	pAUCMetric	0.987876	0.0107801	21	0.0726543	0.0726543
1	10	50	1	fisherMethod	uni	spearman	pAUCMetric	0.986026	0.010517	21	0.0113423	0.0344759
1	10	50	1	stoufferMethod	uni	spearman	pAUCMetric	0.984628	0.0121049	21	0.000150024	0.00655133
1	10	50	1	RMA	uni	spearman	pAUCMetric	0.983192	0.0128531	21	4.45694e-05	0.00425039
1	10	50	1	RMACombat	uni	spearman	pAUCMetric	0.982836	0.0127805	21	0.000258207	0.297272
1	10	50	1	scaling	uni	spearman	pAUCMetric	0.982038	0.0136379	21	0.000310193	0.00369889
1	10	50	1	combat	uni	spearman	pAUCMetric	0.981896	0.0138308	21	0.000274357	0.0922764
1	10	50	1	randomEffectMethod	uni	spearman	pAUCMetric	0.947527	0.0402755	21	4.93989e-06	8.09596e-06
1	10	50	1	frEffectMethod	uni	spearman	pAUCMetric	0.938795	0.0454407	21	3.05232e-06	7.39381e-07
1	10	50	1	singleDataset	uni	spearman	pAUCMetric	0.849999	0.0448793	21	1.87723e-13	1.10133e-09
1	10	50	1	SVA	uni	spearman	pAUCMetric	0.787177	0.137337	21	3.51883e-07	0.0144148
1	10	50	1	noCorrection	uni	spearman	pAUCMetric	0.665471	0.0603548	21	1.46152e-17	6.30053e-05
1	10	50	1	random	uni	spearman	pAUCMetric	0.499853	0.0262758	21	1.2427e-26	5.67869e-10
1	10	50	1	fixedEffectMethod	uni	spearman	AFDRMetric	0.857632	0.0866477	21	1	1
1	10	50	1	rankProductMethod	uni	spearman	AFDRMetric	0.854838	0.0833183	21	0.178493	0.178493
1	10	50	1	fisherMethod	uni	spearman	AFDRMetric	0.789266	0.127964	21	0.00600435	0.00663956
1	10	50	1	stoufferMethod	uni	spearman	AFDRMetric	0.787398	0.121661	21	0.00193239	0.375327
1	10	50	1	RMA	uni	spearman	AFDRMetric	0.772444	0.119678	21	0.000851651	0.0125561
1	10	50	1	RMACombat	uni	spearman	AFDRMetric	0.753605	0.146227	21	0.000961715	0.0425706
1	10	50	1	scaling	uni	spearman	AFDRMetric	0.741926	0.158696	21	0.000770765	0.0170836
1	10	50	1	combat	uni	spearman	AFDRMetric	0.740543	0.160252	21	0.000814606	0.297334
1	10	50	1	randomEffectMethod	uni	spearman	AFDRMetric	0.556297	0.163465	21	5.00192e-11	4.96505e-07
1	10	50	1	frEffectMethod	uni	spearman	AFDRMetric	0.521234	0.169511	21	3.91232e-11	0.000131373
1	10	50	1	singleDataset	uni	spearman	AFDRMetric	0.490037	0.0839678	21	4.256e-17	0.188256
1	10	50	1	SVA	uni	spearman	AFDRMetric	0.462639	0.258311	21	1.51811e-08	0.296977
1	10	50	1	noCorrection	uni	spearman	AFDRMetric	0.15202	0.0995493	21	2.11759e-17	6.23607e-06
1	10	50	1	random	uni	spearman	AFDRMetric	0.0143709	0.0240641	21	3.57064e-21	4.51563e-06
1	10	50	1	fisherMethod	uni	spearman	numberOfTargets	40.0476	21.5441	21	1	1
1	10	50	1	stoufferMethod	uni	spearman	numberOfTargets	40.0476	21.5441	21	NaN	NaN
1	10	50	1	fixedEffectMethod	uni	spearman	numberOfTargets	40.0476	21.5441	21	NaN	NaN
1	10	50	1	randomEffectMethod	uni	spearman	numberOfTargets	40.0476	21.5441	21	NaN	NaN
1	10	50	1	frEffectMethod	uni	spearman	numberOfTargets	40.0476	21.5441	21	NaN	NaN
1	10	50	1	noCorrection	uni	spearman	numberOfTargets	40.0476	21.5441	21	NaN	NaN
1	10	50	1	RMA	uni	spearman	numberOfTargets	40.0476	21.5441	21	NaN	NaN
1	10	50	1	scaling	uni	spearman	numberOfTargets	40.0476	21.5441	21	NaN	NaN
1	10	50	1	combat	uni	spearman	numberOfTargets	40.0476	21.5441	21	NaN	NaN
1	10	50	1	RMACombat	uni	spearman	numberOfTargets	40.0476	21.5441	21	NaN	NaN
1	10	50	1	random	uni	spearman	numberOfTargets	40.0476	21.5441	21	NaN	NaN
1	10	50	1	singleDataset	uni	spearman	numberOfTargets	40.0476	21.5441	21	NaN	NaN
1	10	50	1	SVA	uni	spearman	numberOfTargets	40.0476	21.5441	21	NaN	NaN
1	10	50	1	rankProductMethod	uni	spearman	numberOfTargets	40.0476	21.5441	21	NaN	NaN
1	10	20	0.1	rankProductMethod	uni	pearson	AUCMetric	0.998153	0.0022479	21	1	1
1	10	20	0.1	fixedEffectMethod	uni	pearson	AUCMetric	0.998125	0.002284	21	0.134919	0.134919
1	10	20	0.1	fisherMethod	uni	pearson	AUCMetric	0.99707	0.00280821	21	0.00308101	0.00408368
1	10	20	0.1	randomEffectMethod	uni	pearson	AUCMetric	0.996973	0.0035701	21	0.000876091	0.421124
1	10	20	0.1	frEffectMethod	uni	pearson	AUCMetric	0.996966	0.00352271	21	0.00129677	0.465345
1	10	20	0.1	stoufferMethod	uni	pearson	AUCMetric	0.996748	0.00309481	21	0.00145004	0.340474
1	10	20	0.1	RMACombat	uni	pearson	AUCMetric	0.995845	0.00342594	21	7.93405e-05	6.15627e-05
1	10	20	0.1	RMA	uni	pearson	AUCMetric	0.995716	0.00347572	21	6.7037e-05	0.0390605
1	10	20	0.1	scaling	uni	pearson	AUCMetric	0.995194	0.00407641	21	5.31324e-05	0.00264162
1	10	20	0.1	combat	uni	pearson	AUCMetric	0.994952	0.00418714	21	3.9466e-05	0.000201026
1	10	20	0.1	noCorrection	uni	pearson	AUCMetric	0.994422	0.00459972	21	2.2481e-05	0.000180495
1	10	20	0.1	singleDataset	uni	pearson	AUCMetric	0.968913	0.0200612	21	2.22303e-07	2.52741e-06
1	10	20	0.1	SVA	uni	pearson	AUCMetric	0.931002	0.0595253	21	1.81477e-05	0.00137799
1	10	20	0.1	random	uni	pearson	AUCMetric	0.520398	0.0483215	21	6.82397e-22	4.84371e-18
1	10	20	0.1	rankProductMethod	uni	pearson	AUPRMetric	0.891832	0.0797176	21	1	1
1	10	20	0.1	fixedEffectMethod	uni	pearson	AUPRMetric	0.891586	0.0790377	21	0.443352	0.443352
1	10	20	0.1	frEffectMethod	uni	pearson	AUPRMetric	0.862067	0.0924271	21	2.2142e-06	1.32933e-05
1	10	20	0.1	randomEffectMethod	uni	pearson	AUPRMetric	0.85606	0.1019	21	1.68733e-05	0.116973
1	10	20	0.1	fisherMethod	uni	pearson	AUPRMetric	0.779648	0.160621	21	0.000658919	0.0132687
1	10	20	0.1	stoufferMethod	uni	pearson	AUPRMetric	0.75182	0.168494	21	0.000108942	0.00182303
1	10	20	0.1	SVA	uni	pearson	AUPRMetric	0.633923	0.210109	21	1.57145e-06	0.0170617
1	10	20	0.1	RMACombat	uni	pearson	AUPRMetric	0.629967	0.185873	21	1.4021e-07	0.468834
1	10	20	0.1	RMA	uni	pearson	AUPRMetric	0.619163	0.180493	21	4.99919e-08	0.0174801
1	10	20	0.1	scaling	uni	pearson	AUPRMetric	0.599126	0.193622	21	4.94968e-08	0.00866305
1	10	20	0.1	combat	uni	pearson	AUPRMetric	0.583493	0.192739	21	2.69498e-08	0.000470967
1	10	20	0.1	noCorrection	uni	pearson	AUPRMetric	0.560762	0.193901	21	1.00002e-08	0.00135069
1	10	20	0.1	singleDataset	uni	pearson	AUPRMetric	0.498081	0.115449	21	9.28982e-16	0.11559
1	10	20	0.1	random	uni	pearson	AUPRMetric	0.00624242	0.00315885	21	7.62191e-23	9.38761e-15
1	10	20	0.1	rankProductMethod	uni	pearson	pAUCMetric	0.994868	0.00624417	21	1	1
1	10	20	0.1	fixedEffectMethod	uni	pearson	pAUCMetric	0.994792	0.00634444	21	0.134919	0.134919
1	10	20	0.1	fisherMethod	uni	pearson	pAUCMetric	0.991862	0.00780057	21	0.00308101	0.00408368
1	10	20	0.1	randomEffectMethod	uni	pearson	pAUCMetric	0.991593	0.00991694	21	0.000876091	0.421124
1	10	20	0.1	frEffectMethod	uni	pearson	pAUCMetric	0.991572	0.00978529	21	0.00129677	0.465345
1	10	20	0.1	stoufferMethod	uni	pearson	pAUCMetric	0.990967	0.00859669	21	0.00145004	0.340474
1	10	20	0.1	RMACombat	uni	pearson	pAUCMetric	0.988459	0.00951651	21	7.93405e-05	6.15627e-05
1	10	20	0.1	RMA	uni	pearson	pAUCMetric	0.9881	0.00965476	21	6.7037e-05	0.0390605
1	10	20	0.1	scaling	uni	pearson	pAUCMetric	0.986649	0.0113234	21	5.31324e-05	0.00264162
1	10	20	0.1	combat	uni	pearson	pAUCMetric	0.985977	0.0116309	21	3.9466e-05	0.000201026
1	10	20	0.1	noCorrection	uni	pearson	pAUCMetric	0.984506	0.012777	21	2.2481e-05	0.000180495
1	10	20	0.1	singleDataset	uni	pearson	pAUCMetric	0.931727	0.0378502	21	1.4579e-08	5.66805e-07
1	10	20	0.1	SVA	uni	pearson	pAUCMetric	0.911781	0.0735699	21	1.24828e-05	0.0717625
1	10	20	0.1	random	uni	pearson	pAUCMetric	0.500355	0.017128	21	3.55382e-30	4.40449e-17
1	10	20	0.1	rankProductMethod	uni	pearson	AFDRMetric	0.935975	0.0556783	21	1	1
1	10	20	0.1	fixedEffectMethod	uni	pearson	AFDRMetric	0.93534	0.056073	21	0.232279	0.232279
1	10	20	0.1	frEffectMethod	uni	pearson	AFDRMetric	0.916767	0.0649671	21	2.4804e-06	1.06887e-05
1	10	20	0.1	randomEffectMethod	uni	pearson	AFDRMetric	0.91292	0.0719215	21	2.88637e-05	0.077887
1	10	20	0.1	fisherMethod	uni	pearson	AFDRMetric	0.861596	0.119561	21	0.00169303	0.0207073
1	10	20	0.1	stoufferMethod	uni	pearson	AFDRMetric	0.840855	0.133919	21	0.000577719	0.00161832
1	10	20	0.1	SVA	uni	pearson	AFDRMetric	0.761856	0.151442	21	5.29135e-06	0.027519
1	10	20	0.1	RMACombat	uni	pearson	AFDRMetric	0.732701	0.173856	21	3.31494e-06	0.229873
1	10	20	0.1	RMA	uni	pearson	AFDRMetric	0.724962	0.174026	21	1.93972e-06	0.0194132
1	10	20	0.1	scaling	uni	pearson	AFDRMetric	0.702965	0.192765	21	2.21831e-06	0.00504847
1	10	20	0.1	combat	uni	pearson	AFDRMetric	0.687513	0.194857	21	1.21179e-06	5.96824e-05
1	10	20	0.1	noCorrection	uni	pearson	AFDRMetric	0.665856	0.199948	21	5.1817e-07	0.000140198
1	10	20	0.1	singleDataset	uni	pearson	AFDRMetric	0.654547	0.103298	21	6.27906e-14	0.407338
1	10	20	0.1	random	uni	pearson	AFDRMetric	0.0142337	0.0187456	21	2.2391e-25	1.00208e-17
1	10	20	0.1	fisherMethod	uni	pearson	numberOfTargets	40.0476	21.5441	21	1	1
1	10	20	0.1	stoufferMethod	uni	pearson	numberOfTargets	40.0476	21.5441	21	NaN	NaN
1	10	20	0.1	fixedEffectMethod	uni	pearson	numberOfTargets	40.0476	21.5441	21	NaN	NaN
1	10	20	0.1	randomEffectMethod	uni	pearson	numberOfTargets	40.0476	21.5441	21	NaN	NaN
1	10	20	0.1	frEffectMethod	uni	pearson	numberOfTargets	40.0476	21.5441	21	NaN	NaN
1	10	20	0.1	noCorrection	uni	pearson	numberOfTargets	40.0476	21.5441	21	NaN	NaN
1	10	20	0.1	RMA	uni	pearson	numberOfTargets	40.0476	21.5441	21	NaN	NaN
1	10	20	0.1	scaling	uni	pearson	numberOfTargets	40.0476	21.5441	21	NaN	NaN
1	10	20	0.1	combat	uni	pearson	numberOfTargets	40.0476	21.5441	21	NaN	NaN
1	10	20	0.1	RMACombat	uni	pearson	numberOfTargets	40.0476	21.5441	21	NaN	NaN
1	10	20	0.1	random	uni	pearson	numberOfTargets	40.0476	21.5441	21	NaN	NaN
1	10	20	0.1	singleDataset	uni	pearson	numberOfTargets	40.0476	21.5441	21	NaN	NaN
1	10	20	0.1	SVA	uni	pearson	numberOfTargets	40.0476	21.5441	21	NaN	NaN
1	10	20	0.1	rankProductMethod	uni	pearson	numberOfTargets	40.0476	21.5441	21	NaN	NaN
1	10	20	0.1	rankProductMethod	uni	spearman	AUCMetric	0.998082	0.00226198	21	1	1
1	10	20	0.1	fixedEffectMethod	uni	spearman	AUCMetric	0.998019	0.00240422	21	0.0935694	0.0935694
1	10	20	0.1	stoufferMethod	uni	spearman	AUCMetric	0.997016	0.00287169	21	0.00205098	0.00304157
1	10	20	0.1	randomEffectMethod	uni	spearman	AUCMetric	0.996255	0.00405215	21	0.000141791	0.065821
1	10	20	0.1	frEffectMethod	uni	spearman	AUCMetric	0.996142	0.00429198	21	0.000255516	0.134039
1	10	20	0.1	fisherMethod	uni	spearman	AUCMetric	0.995854	0.00362735	21	3.31119e-05	0.271407
1	10	20	0.1	RMACombat	uni	spearman	AUCMetric	0.990611	0.00713462	21	7.10403e-06	9.7387e-06
1	10	20	0.1	RMA	uni	spearman	AUCMetric	0.990484	0.00721828	21	7.15287e-06	0.0426935
1	10	20	0.1	scaling	uni	spearman	AUCMetric	0.990034	0.00759997	21	7.63907e-06	0.00293301
1	10	20	0.1	noCorrection	uni	spearman	AUCMetric	0.989646	0.00798982	21	8.9287e-06	0.0253032
1	10	20	0.1	combat	uni	spearman	AUCMetric	0.989575	0.00805656	21	9.02968e-06	0.315718
1	10	20	0.1	SVA	uni	spearman	AUCMetric	0.968988	0.031498	21	0.000130715	0.00218897
1	10	20	0.1	singleDataset	uni	spearman	AUCMetric	0.956674	0.0254784	21	5.82166e-08	0.0209382
1	10	20	0.1	random	uni	spearman	AUCMetric	0.512551	0.0480767	21	4.66525e-22	2.96504e-20
1	10	20	0.1	rankProductMethod	uni	spearman	AUPRMetric	0.889588	0.0774287	21	1	1
1	10	20	0.1	fixedEffectMethod	uni	spearman	AUPRMetric	0.888828	0.0786882	21	0.296379	0.296379
1	10	20	0.1	frEffectMethod	uni	spearman	AUPRMetric	0.842298	0.0902831	21	3.11557e-07	1.21856e-07
1	10	20	0.1	randomEffectMethod	uni	spearman	AUPRMetric	0.828363	0.0999438	21	8.83343e-08	0.00429382
1	10	20	0.1	stoufferMethod	uni	spearman	AUPRMetric	0.783172	0.159936	21	0.00126972	0.080686
1	10	20	0.1	SVA	uni	spearman	AUPRMetric	0.762809	0.141934	21	5.06069e-05	0.331927
1	10	20	0.1	fisherMethod	uni	spearman	AUPRMetric	0.690814	0.167758	21	1.86497e-06	0.0735947
1	10	20	0.1	RMACombat	uni	spearman	AUPRMetric	0.473397	0.16716	21	4.13134e-10	5.27615e-07
1	10	20	0.1	RMA	uni	spearman	AUPRMetric	0.466865	0.163899	21	2.10009e-10	0.035248
1	10	20	0.1	scaling	uni	spearman	AUPRMetric	0.447944	0.161323	21	9.90128e-11	0.00710706
1	10	20	0.1	noCorrection	uni	spearman	AUPRMetric	0.445188	0.162037	21	1.14677e-10	0.302672
1	10	20	0.1	combat	uni	spearman	AUPRMetric	0.443495	0.165624	21	1.14849e-10	0.36808
1	10	20	0.1	singleDataset	uni	spearman	AUPRMetric	0.408137	0.0991054	21	1.56266e-19	0.227473
1	10	20	0.1	random	uni	spearman	AUPRMetric	0.00726128	0.00425927	21	5.52622e-23	3.1021e-14
1	10	20	0.1	rankProductMethod	uni	spearman	pAUCMetric	0.994673	0.00628328	21	1	1
1	10	20	0.1	fixedEffectMethod	uni	spearman	pAUCMetric	0.994496	0.00667839	21	0.0935694	0.0935694
1	10	20	0.1	stoufferMethod	uni	spearman	pAUCMetric	0.991712	0.0079769	21	0.00205098	0.00304157
1	10	20	0.1	randomEffectMethod	uni	spearman	pAUCMetric	0.989598	0.011256	21	0.000141791	0.065821
1	10	20	0.1	frEffectMethod	uni	spearman	pAUCMetric	0.9893	0.0118873	21	0.000249067	0.13719
1	10	20	0.1	fisherMethod	uni	spearman	pAUCMetric	0.988484	0.010076	21	3.31119e-05	0.266309
1	10	20	0.1	RMACombat	uni	spearman	pAUCMetric	0.973921	0.0198184	21	7.10403e-06	9.7387e-06
1	10	20	0.1	RMA	uni	spearman	pAUCMetric	0.973566	0.0200508	21	7.15287e-06	0.0426935
1	10	20	0.1	scaling	uni	spearman	pAUCMetric	0.972318	0.021111	21	7.63907e-06	0.00293301
1	10	20	0.1	noCorrection	uni	spearman	pAUCMetric	0.971239	0.0221939	21	8.9287e-06	0.0253032
1	10	20	0.1	combat	uni	spearman	pAUCMetric	0.971041	0.0223793	21	9.02968e-06	0.315718
1	10	20	0.1	SVA	uni	spearman	pAUCMetric	0.9514	0.0456336	21	6.27596e-05	0.0245965
1	10	20	0.1	singleDataset	uni	spearman	pAUCMetric	0.909401	0.0434519	21	1.34236e-09	8.60442e-06
1	10	20	0.1	random	uni	spearman	pAUCMetric	0.515839	0.0309679	21	1.19628e-25	1.08944e-19
1	10	20	0.1	rankProductMethod	uni	spearman	AFDRMetric	0.934734	0.0542882	21	1	1
1	10	20	0.1	fixedEffectMethod	uni	spearman	AFDRMetric	0.933839	0.0557822	21	0.159271	0.159271
1	10	20	0.1	frEffectMethod	uni	spearman	AFDRMetric	0.904629	0.0636094	21	2.50688e-07	1.74879e-07
1	10	20	0.1	randomEffectMethod	uni	spearman	AFDRMetric	0.896273	0.0706493	21	1.83207e-07	0.00707421
1	10	20	0.1	stoufferMethod	uni	spearman	AFDRMetric	0.863545	0.11787	21	0.00248441	0.0817402
1	10	20	0.1	SVA	uni	spearman	AFDRMetric	0.858359	0.0884625	21	9.07335e-05	0.436056
1	10	20	0.1	fisherMethod	uni	spearman	AFDRMetric	0.797	0.134455	21	1.19029e-05	0.0379679
1	10	20	0.1	RMACombat	uni	spearman	AFDRMetric	0.61292	0.167264	21	8.54211e-09	1.9071e-07
1	10	20	0.1	RMA	uni	spearman	AFDRMetric	0.607299	0.166591	21	6.14129e-09	0.0462968
1	10	20	0.1	scaling	uni	spearman	AFDRMetric	0.589317	0.166516	21	2.49564e-09	0.00571262
1	10	20	0.1	noCorrection	uni	spearman	AFDRMetric	0.585947	0.167975	21	3.02267e-09	0.270634
1	10	20	0.1	combat	uni	spearman	AFDRMetric	0.583795	0.170151	21	2.77161e-09	0.326022
1	10	20	0.1	singleDataset	uni	spearman	AFDRMetric	0.576597	0.0996548	21	8.67837e-17	0.435681
1	10	20	0.1	random	uni	spearman	AFDRMetric	0.0222733	0.0282873	21	7.95417e-25	5.31043e-16
1	10	20	0.1	fisherMethod	uni	spearman	numberOfTargets	40.0476	21.5441	21	1	1
1	10	20	0.1	stoufferMethod	uni	spearman	numberOfTargets	40.0476	21.5441	21	NaN	NaN
1	10	20	0.1	fixedEffectMethod	uni	spearman	numberOfTargets	40.0476	21.5441	21	NaN	NaN
1	10	20	0.1	randomEffectMethod	uni	spearman	numberOfTargets	40.0476	21.5441	21	NaN	NaN
1	10	20	0.1	frEffectMethod	uni	spearman	numberOfTargets	40.0476	21.5441	21	NaN	NaN
1	10	20	0.1	noCorrection	uni	spearman	numberOfTargets	40.0476	21.5441	21	NaN	NaN
1	10	20	0.1	RMA	uni	spearman	numberOfTargets	40.0476	21.5441	21	NaN	NaN
1	10	20	0.1	scaling	uni	spearman	numberOfTargets	40.0476	21.5441	21	NaN	NaN
1	10	20	0.1	combat	uni	spearman	numberOfTargets	40.0476	21.5441	21	NaN	NaN
1	10	20	0.1	RMACombat	uni	spearman	numberOfTargets	40.0476	21.5441	21	NaN	NaN
1	10	20	0.1	random	uni	spearman	numberOfTargets	40.0476	21.5441	21	NaN	NaN
1	10	20	0.1	singleDataset	uni	spearman	numberOfTargets	40.0476	21.5441	21	NaN	NaN
1	10	20	0.1	SVA	uni	spearman	numberOfTargets	40.0476	21.5441	21	NaN	NaN
1	10	20	0.1	rankProductMethod	uni	spearman	numberOfTargets	40.0476	21.5441	21	NaN	NaN
1	10	20	0.5	fixedEffectMethod	uni	pearson	AUCMetric	0.996972	0.00268993	21	1	1
1	10	20	0.5	rankProductMethod	uni	pearson	AUCMetric	0.996917	0.00280219	21	0.133775	0.133775
1	10	20	0.5	fisherMethod	uni	pearson	AUCMetric	0.996768	0.00265821	21	0.0248791	0.0834036
1	10	20	0.5	stoufferMethod	uni	pearson	AUCMetric	0.996484	0.00320626	21	0.00439411	0.0546987
1	10	20	0.5	RMACombat	uni	pearson	AUCMetric	0.996304	0.00296247	21	0.00152447	0.132592
1	10	20	0.5	RMA	uni	pearson	AUCMetric	0.996175	0.00309441	21	0.000357891	0.0493509
1	10	20	0.5	scaling	uni	pearson	AUCMetric	0.996159	0.0030329	21	0.00248583	0.457182
1	10	20	0.5	combat	uni	pearson	AUCMetric	0.9961	0.00309697	21	0.00138857	0.109298
1	10	20	0.5	randomEffectMethod	uni	pearson	AUCMetric	0.994046	0.00508797	21	3.78925e-05	0.00118801
1	10	20	0.5	frEffectMethod	uni	pearson	AUCMetric	0.993945	0.00511898	21	5.03784e-05	0.262034
1	10	20	0.5	noCorrection	uni	pearson	AUCMetric	0.993786	0.00535057	21	2.26821e-05	0.394478
1	10	20	0.5	singleDataset	uni	pearson	AUCMetric	0.917383	0.0330672	21	1.19158e-10	1.51926e-10
1	10	20	0.5	SVA	uni	pearson	AUCMetric	0.821777	0.134771	21	3.41658e-06	0.00110959
1	10	20	0.5	random	uni	pearson	AUCMetric	0.510476	0.0621855	21	4.83524e-20	2.22851e-09
1	10	20	0.5	fixedEffectMethod	uni	pearson	AUPRMetric	0.825656	0.0818553	21	1	1
1	10	20	0.5	rankProductMethod	uni	pearson	AUPRMetric	0.824918	0.0787186	21	0.383907	0.383907
1	10	20	0.5	fisherMethod	uni	pearson	AUPRMetric	0.802435	0.0807645	21	0.0576414	0.0630384
1	10	20	0.5	stoufferMethod	uni	pearson	AUPRMetric	0.786356	0.0946572	21	0.00598405	0.0198439
1	10	20	0.5	frEffectMethod	uni	pearson	AUPRMetric	0.743301	0.109514	21	1.98116e-06	0.0180386
1	10	20	0.5	RMA	uni	pearson	AUPRMetric	0.732349	0.141161	21	0.000582434	0.351583
1	10	20	0.5	RMACombat	uni	pearson	AUPRMetric	0.728198	0.145761	21	0.000704394	0.315583
1	10	20	0.5	randomEffectMethod	uni	pearson	AUPRMetric	0.726767	0.118525	21	8.51078e-07	0.479779
1	10	20	0.5	scaling	uni	pearson	AUPRMetric	0.712331	0.153777	21	0.000645458	0.321697
1	10	20	0.5	combat	uni	pearson	AUPRMetric	0.710464	0.156505	21	0.000479165	0.355071
1	10	20	0.5	noCorrection	uni	pearson	AUPRMetric	0.648417	0.162993	21	3.64755e-06	1.16771e-06
1	10	20	0.5	singleDataset	uni	pearson	AUPRMetric	0.286727	0.0855998	21	1.7912e-18	4.66795e-08
1	10	20	0.5	SVA	uni	pearson	AUPRMetric	0.268996	0.217511	21	2.84348e-11	0.364291
1	10	20	0.5	random	uni	pearson	AUPRMetric	0.00640579	0.00345989	21	4.82331e-22	1.14162e-05
1	10	20	0.5	fixedEffectMethod	uni	pearson	pAUCMetric	0.99159	0.00747204	21	1	1
1	10	20	0.5	rankProductMethod	uni	pearson	pAUCMetric	0.991436	0.00778386	21	0.133775	0.133775
1	10	20	0.5	fisherMethod	uni	pearson	pAUCMetric	0.991021	0.00738391	21	0.0248791	0.0834036
1	10	20	0.5	stoufferMethod	uni	pearson	pAUCMetric	0.990233	0.00890627	21	0.00439411	0.0546987
1	10	20	0.5	RMACombat	uni	pearson	pAUCMetric	0.989735	0.00822908	21	0.00152447	0.132592
1	10	20	0.5	RMA	uni	pearson	pAUCMetric	0.989374	0.00859559	21	0.000357891	0.0493509
1	10	20	0.5	scaling	uni	pearson	pAUCMetric	0.989331	0.00842471	21	0.00248583	0.457182
1	10	20	0.5	combat	uni	pearson	pAUCMetric	0.989166	0.0086027	21	0.00138857	0.109298
1	10	20	0.5	randomEffectMethod	uni	pearson	pAUCMetric	0.983461	0.0141333	21	3.78925e-05	0.00118801
1	10	20	0.5	frEffectMethod	uni	pearson	pAUCMetric	0.983181	0.0142194	21	5.03784e-05	0.262034
1	10	20	0.5	noCorrection	uni	pearson	pAUCMetric	0.982962	0.0142684	21	1.19717e-05	0.443464
1	10	20	0.5	singleDataset	uni	pearson	pAUCMetric	0.855022	0.0445626	21	5.05275e-13	8.49366e-13
1	10	20	0.5	SVA	uni	pearson	pAUCMetric	0.768723	0.133588	21	6.88455e-08	0.00177366
1	10	20	0.5	random	uni	pearson	pAUCMetric	0.50708	0.024357	21	4.10053e-28	2.16395e-08
1	10	20	0.5	fixedEffectMethod	uni	pearson	AFDRMetric	0.895706	0.0567213	21	1	1
1	10	20	0.5	rankProductMethod	uni	pearson	AFDRMetric	0.895553	0.0550637	21	0.462205	0.462205
1	10	20	0.5	fisherMethod	uni	pearson	AFDRMetric	0.882948	0.0539914	21	0.0525441	0.0549107
1	10	20	0.5	stoufferMethod	uni	pearson	AFDRMetric	0.871691	0.0669766	21	0.00462285	0.0300727
1	10	20	0.5	frEffectMethod	uni	pearson	AFDRMetric	0.83657	0.0832316	21	5.75392e-06	0.00572674
1	10	20	0.5	RMA	uni	pearson	AFDRMetric	0.833087	0.102602	21	0.000962623	0.431656
1	10	20	0.5	RMACombat	uni	pearson	AFDRMetric	0.829118	0.109112	21	0.00131636	0.277364
1	10	20	0.5	randomEffectMethod	uni	pearson	AFDRMetric	0.825235	0.0931522	21	8.96076e-06	0.429887
1	10	20	0.5	scaling	uni	pearson	AFDRMetric	0.816178	0.120957	21	0.00146589	0.359615
1	10	20	0.5	combat	uni	pearson	AFDRMetric	0.813817	0.123601	21	0.00107977	0.26241
1	10	20	0.5	noCorrection	uni	pearson	AFDRMetric	0.769494	0.132365	21	1.96418e-05	2.30867e-06
1	10	20	0.5	singleDataset	uni	pearson	AFDRMetric	0.454349	0.0879004	21	1.22096e-17	3.14475e-08
1	10	20	0.5	SVA	uni	pearson	AFDRMetric	0.421125	0.240482	21	2.40526e-09	0.26883
1	10	20	0.5	random	uni	pearson	AFDRMetric	0.0150106	0.0166038	21	1.57549e-25	1.10196e-07
1	10	20	0.5	fisherMethod	uni	pearson	numberOfTargets	40.0476	21.5441	21	1	1
1	10	20	0.5	stoufferMethod	uni	pearson	numberOfTargets	40.0476	21.5441	21	NaN	NaN
1	10	20	0.5	fixedEffectMethod	uni	pearson	numberOfTargets	40.0476	21.5441	21	NaN	NaN
1	10	20	0.5	randomEffectMethod	uni	pearson	numberOfTargets	40.0476	21.5441	21	NaN	NaN
1	10	20	0.5	frEffectMethod	uni	pearson	numberOfTargets	40.0476	21.5441	21	NaN	NaN
1	10	20	0.5	noCorrection	uni	pearson	numberOfTargets	40.0476	21.5441	21	NaN	NaN
1	10	20	0.5	RMA	uni	pearson	numberOfTargets	40.0476	21.5441	21	NaN	NaN
1	10	20	0.5	scaling	uni	pearson	numberOfTargets	40.0476	21.5441	21	NaN	NaN
1	10	20	0.5	combat	uni	pearson	numberOfTargets	40.0476	21.5441	21	NaN	NaN
1	10	20	0.5	RMACombat	uni	pearson	numberOfTargets	40.0476	21.5441	21	NaN	NaN
1	10	20	0.5	random	uni	pearson	numberOfTargets	40.0476	21.5441	21	NaN	NaN
1	10	20	0.5	singleDataset	uni	pearson	numberOfTargets	40.0476	21.5441	21	NaN	NaN
1	10	20	0.5	SVA	uni	pearson	numberOfTargets	40.0476	21.5441	21	NaN	NaN
1	10	20	0.5	rankProductMethod	uni	pearson	numberOfTargets	40.0476	21.5441	21	NaN	NaN
1	10	20	0.5	fixedEffectMethod	uni	spearman	AUCMetric	0.996735	0.00285778	21	1	1
1	10	20	0.5	rankProductMethod	uni	spearman	AUCMetric	0.99652	0.00321675	21	0.0245654	0.0245654
1	10	20	0.5	stoufferMethod	uni	spearman	AUCMetric	0.99582	0.0048312	21	0.0566253	0.0771174
1	10	20	0.5	fisherMethod	uni	spearman	AUCMetric	0.995616	0.00330459	21	8.14622e-06	0.366846
1	10	20	0.5	RMA	uni	spearman	AUCMetric	0.994997	0.00377475	21	0.0016281	0.0828514
1	10	20	0.5	RMACombat	uni	spearman	AUCMetric	0.994945	0.0038433	21	0.0017027	0.243791
1	10	20	0.5	scaling	uni	spearman	AUCMetric	0.994685	0.00405413	21	0.00142649	0.0128068
1	10	20	0.5	combat	uni	spearman	AUCMetric	0.994678	0.00408661	21	0.00139218	0.44371
1	10	20	0.5	randomEffectMethod	uni	spearman	AUCMetric	0.993996	0.00487993	21	2.69609e-05	0.158483
1	10	20	0.5	frEffectMethod	uni	spearman	AUCMetric	0.993879	0.0049105	21	2.23539e-05	0.213743
1	10	20	0.5	noCorrection	uni	spearman	AUCMetric	0.992784	0.00584415	21	1.82354e-05	0.0490147
1	10	20	0.5	singleDataset	uni	spearman	AUCMetric	0.899333	0.0353914	21	1.17396e-11	2.36322e-11
1	10	20	0.5	SVA	uni	spearman	AUCMetric	0.879937	0.0989225	21	1.11535e-05	0.154323
1	10	20	0.5	random	uni	spearman	AUCMetric	0.501382	0.0435462	21	5.94316e-23	3.10093e-13
1	10	20	0.5	fixedEffectMethod	uni	spearman	AUPRMetric	0.810675	0.0819151	21	1	1
1	10	20	0.5	rankProductMethod	uni	spearman	AUPRMetric	0.805864	0.0805024	21	0.0191657	0.0191657
1	10	20	0.5	stoufferMethod	uni	spearman	AUPRMetric	0.779845	0.0886234	21	0.00249058	0.0109331
1	10	20	0.5	frEffectMethod	uni	spearman	AUPRMetric	0.722108	0.10399	21	8.52491e-07	0.000310168
1	10	20	0.5	randomEffectMethod	uni	spearman	AUPRMetric	0.702434	0.116012	21	6.86752e-07	0.000504097
1	10	20	0.5	fisherMethod	uni	spearman	AUPRMetric	0.685907	0.103559	21	4.80095e-06	0.254139
1	10	20	0.5	RMA	uni	spearman	AUPRMetric	0.669612	0.175595	21	0.00050972	0.273774
1	10	20	0.5	RMACombat	uni	spearman	AUPRMetric	0.663802	0.168919	21	0.000310664	0.23439
1	10	20	0.5	scaling	uni	spearman	AUPRMetric	0.653093	0.175493	21	0.000315904	0.076781
1	10	20	0.5	combat	uni	spearman	AUPRMetric	0.652446	0.171366	21	0.000215355	0.44647
1	10	20	0.5	noCorrection	uni	spearman	AUPRMetric	0.620853	0.169056	21	1.49583e-05	0.00854831
1	10	20	0.5	SVA	uni	spearman	AUPRMetric	0.384272	0.223681	21	2.25988e-09	0.000471085
1	10	20	0.5	singleDataset	uni	spearman	AUPRMetric	0.225957	0.0718168	21	1.40836e-19	0.00150096
1	10	20	0.5	random	uni	spearman	AUPRMetric	0.00573642	0.00268152	21	8.38182e-22	3.9963e-12
1	10	20	0.5	fixedEffectMethod	uni	spearman	pAUCMetric	0.990932	0.00793828	21	1	1
1	10	20	0.5	rankProductMethod	uni	spearman	pAUCMetric	0.990333	0.00893543	21	0.0245654	0.0245654
1	10	20	0.5	stoufferMethod	uni	spearman	pAUCMetric	0.988832	0.0116412	21	0.0357948	0.0537061
1	10	20	0.5	fisherMethod	uni	spearman	pAUCMetric	0.987823	0.00917941	21	8.14622e-06	0.211783
1	10	20	0.5	RMA	uni	spearman	pAUCMetric	0.986102	0.0104854	21	0.0016281	0.0828514
1	10	20	0.5	RMACombat	uni	spearman	pAUCMetric	0.985959	0.0106758	21	0.0017027	0.243791
1	10	20	0.5	scaling	uni	spearman	pAUCMetric	0.985237	0.0112615	21	0.00142649	0.0128068
1	10	20	0.5	combat	uni	spearman	pAUCMetric	0.985217	0.0113517	21	0.00139218	0.44371
1	10	20	0.5	randomEffectMethod	uni	spearman	pAUCMetric	0.983322	0.0135554	21	2.69609e-05	0.158483
1	10	20	0.5	frEffectMethod	uni	spearman	pAUCMetric	0.982997	0.0136403	21	2.23539e-05	0.213743
1	10	20	0.5	noCorrection	uni	spearman	pAUCMetric	0.980015	0.0160609	21	1.61598e-05	0.0498622
1	10	20	0.5	SVA	uni	spearman	pAUCMetric	0.834431	0.110865	21	7.72858e-07	1.66896e-06
1	10	20	0.5	singleDataset	uni	spearman	pAUCMetric	0.827728	0.044256	21	1.56166e-14	0.372447
1	10	20	0.5	random	uni	spearman	pAUCMetric	0.501983	0.0145875	21	7.10898e-31	1.27876e-19
1	10	20	0.5	fixedEffectMethod	uni	spearman	AFDRMetric	0.887415	0.0543123	21	1	1
1	10	20	0.5	rankProductMethod	uni	spearman	AFDRMetric	0.883843	0.0532967	21	0.00917906	0.00917906
1	10	20	0.5	stoufferMethod	uni	spearman	AFDRMetric	0.867694	0.0597275	21	0.000778998	0.00536963
1	10	20	0.5	frEffectMethod	uni	spearman	AFDRMetric	0.825916	0.0809948	21	5.07997e-06	0.000493278
1	10	20	0.5	randomEffectMethod	uni	spearman	AFDRMetric	0.811538	0.0934391	21	6.44195e-06	0.00195778
1	10	20	0.5	fisherMethod	uni	spearman	AFDRMetric	0.801885	0.0761106	21	4.37121e-06	0.313377
1	10	20	0.5	RMA	uni	spearman	AFDRMetric	0.782739	0.140029	21	0.000874835	0.210063
1	10	20	0.5	RMACombat	uni	spearman	AFDRMetric	0.779585	0.134565	21	0.000499503	0.29856
1	10	20	0.5	combat	uni	spearman	AFDRMetric	0.770244	0.138612	21	0.000354044	0.00228368
1	10	20	0.5	scaling	uni	spearman	AFDRMetric	0.769442	0.140538	21	0.000419464	0.405148
1	10	20	0.5	noCorrection	uni	spearman	AFDRMetric	0.745908	0.137544	21	3.29453e-05	0.00983849
1	10	20	0.5	SVA	uni	spearman	AFDRMetric	0.547051	0.223203	21	1.16046e-07	0.00129206
1	10	20	0.5	singleDataset	uni	spearman	AFDRMetric	0.385235	0.081435	21	3.71465e-19	0.00109157
1	10	20	0.5	random	uni	spearman	AFDRMetric	0.0143225	0.0156871	21	1.63157e-25	3.37281e-15
1	10	20	0.5	fisherMethod	uni	spearman	numberOfTargets	40.0476	21.5441	21	1	1
1	10	20	0.5	stoufferMethod	uni	spearman	numberOfTargets	40.0476	21.5441	21	NaN	NaN
1	10	20	0.5	fixedEffectMethod	uni	spearman	numberOfTargets	40.0476	21.5441	21	NaN	NaN
1	10	20	0.5	randomEffectMethod	uni	spearman	numberOfTargets	40.0476	21.5441	21	NaN	NaN
1	10	20	0.5	frEffectMethod	uni	spearman	numberOfTargets	40.0476	21.5441	21	NaN	NaN
1	10	20	0.5	noCorrection	uni	spearman	numberOfTargets	40.0476	21.5441	21	NaN	NaN
1	10	20	0.5	RMA	uni	spearman	numberOfTargets	40.0476	21.5441	21	NaN	NaN
1	10	20	0.5	scaling	uni	spearman	numberOfTargets	40.0476	21.5441	21	NaN	NaN
1	10	20	0.5	combat	uni	spearman	numberOfTargets	40.0476	21.5441	21	NaN	NaN
1	10	20	0.5	RMACombat	uni	spearman	numberOfTargets	40.0476	21.5441	21	NaN	NaN
1	10	20	0.5	random	uni	spearman	numberOfTargets	40.0476	21.5441	21	NaN	NaN
1	10	20	0.5	singleDataset	uni	spearman	numberOfTargets	40.0476	21.5441	21	NaN	NaN
1	10	20	0.5	SVA	uni	spearman	numberOfTargets	40.0476	21.5441	21	NaN	NaN
1	10	20	0.5	rankProductMethod	uni	spearman	numberOfTargets	40.0476	21.5441	21	NaN	NaN
1	10	20	1	fixedEffectMethod	uni	pearson	AUCMetric	0.990399	0.00951235	21	1	1
1	10	20	1	scaling	uni	pearson	AUCMetric	0.989713	0.010083	21	0.000106189	0.000106189
1	10	20	1	combat	uni	pearson	AUCMetric	0.988492	0.0109375	21	1.6204e-05	3.08368e-05
1	10	20	1	RMACombat	uni	pearson	AUCMetric	0.988301	0.0113414	21	0.000140084	0.137711
1	10	20	1	fisherMethod	uni	pearson	AUCMetric	0.986669	0.0119773	21	0.00155189	0.0711628
1	10	20	1	rankProductMethod	uni	pearson	AUCMetric	0.985742	0.0129168	21	0.00044103	0.00919398
1	10	20	1	stoufferMethod	uni	pearson	AUCMetric	0.983056	0.0143912	21	8.68969e-05	0.00485827
1	10	20	1	randomEffectMethod	uni	pearson	AUCMetric	0.982629	0.0161706	21	4.48262e-05	0.406882
1	10	20	1	RMA	uni	pearson	AUCMetric	0.982482	0.0158196	21	3.14337e-05	0.45243
1	10	20	1	frEffectMethod	uni	pearson	AUCMetric	0.981853	0.0172213	21	8.27508e-05	0.324082
1	10	20	1	singleDataset	uni	pearson	AUCMetric	0.803228	0.0615328	21	7.71966e-13	8.14308e-13
1	10	20	1	SVA	uni	pearson	AUCMetric	0.768118	0.15202	21	4.03602e-07	0.11836
1	10	20	1	noCorrection	uni	pearson	AUCMetric	0.631663	0.109142	21	5.37268e-13	9.93171e-05
1	10	20	1	random	uni	pearson	AUCMetric	0.496528	0.0415898	21	6.74531e-23	0.000111107
1	10	20	1	fixedEffectMethod	uni	pearson	AUPRMetric	0.680484	0.139068	21	1	1
1	10	20	1	fisherMethod	uni	pearson	AUPRMetric	0.670367	0.134752	21	0.108094	0.108094
1	10	20	1	scaling	uni	pearson	AUPRMetric	0.654715	0.141214	21	0.000124667	0.0992714
1	10	20	1	rankProductMethod	uni	pearson	AUPRMetric	0.653029	0.138879	21	0.000999038	0.438505
1	10	20	1	RMACombat	uni	pearson	AUPRMetric	0.643561	0.145722	21	1.44108e-05	0.157486
1	10	20	1	combat	uni	pearson	AUPRMetric	0.63593	0.141291	21	6.28497e-08	0.0953806
1	10	20	1	stoufferMethod	uni	pearson	AUPRMetric	0.63234	0.143839	21	4.76907e-05	0.372292
1	10	20	1	RMA	uni	pearson	AUPRMetric	0.581549	0.150522	21	1.44509e-07	3.83546e-05
1	10	20	1	frEffectMethod	uni	pearson	AUPRMetric	0.535034	0.154066	21	3.84806e-09	0.00524236
1	10	20	1	randomEffectMethod	uni	pearson	AUPRMetric	0.523041	0.154827	21	3.07889e-10	0.0534925
1	10	20	1	noCorrection	uni	pearson	AUPRMetric	0.262589	0.0943122	21	4.3828e-13	1.64308e-09
1	10	20	1	SVA	uni	pearson	AUPRMetric	0.178356	0.222289	21	7.01033e-12	0.0467055
1	10	20	1	singleDataset	uni	pearson	AUPRMetric	0.135733	0.0642641	21	1.97822e-15	0.171692
1	10	20	1	random	uni	pearson	AUPRMetric	0.00541086	0.00336804	21	7.97517e-16	5.97497e-09
1	10	20	1	fixedEffectMethod	uni	pearson	pAUCMetric	0.97384	0.0253116	21	1	1
1	10	20	1	scaling	uni	pearson	pAUCMetric	0.97201	0.0267429	21	7.6727e-05	7.6727e-05
1	10	20	1	combat	uni	pearson	pAUCMetric	0.968643	0.0292492	21	1.28209e-05	3.16106e-05
1	10	20	1	RMACombat	uni	pearson	pAUCMetric	0.968232	0.0300257	21	0.000101689	0.164606
1	10	20	1	fisherMethod	uni	pearson	pAUCMetric	0.967404	0.0286563	21	0.00147535	0.33411
1	10	20	1	rankProductMethod	uni	pearson	pAUCMetric	0.965425	0.0303174	21	0.000382816	0.00195033
1	10	20	1	stoufferMethod	uni	pearson	pAUCMetric	0.959424	0.033132	21	4.59527e-05	0.00199701
1	10	20	1	RMA	uni	pearson	pAUCMetric	0.955308	0.0398521	21	2.18525e-05	0.090199
1	10	20	1	randomEffectMethod	uni	pearson	pAUCMetric	0.95421	0.0407984	21	2.70233e-05	0.342646
1	10	20	1	frEffectMethod	uni	pearson	pAUCMetric	0.95248	0.0431521	21	5.49037e-05	0.020416
[truncated: 16,902 more rows]
